# Supplementary material for: 9-[(E)-2-(2-Meth­oxy­phen­yl)ethen­yl]-3,4,5,6,7,9-hexa­hydro-2H-xanthene-1,8-dione
Source: Acta Crystallogr Sect E Struct Rep Online. 2012 Jan 18;68(Pt 2):o454. doi: 10.1107/S1600536812001419 (PMC3275209; doi:10.1107/S1600536812001419)
Supplement: Supplementary file 1 [file e-68-0o454-sup1.cif]

##############################################################################
#                                                                            #
# This CIF contains the data in a paper accepted for publication in          #
# Acta Crystallographica Section E. It conforms to the requirements of       #
# Notes for Authors for Acta Crystallographica Section E, and has been       #
# peer reviewed under the auspices of the IUCr Commission on Journals.       #
#                                                                            #
# Full details of the Crystallographic Information File format               #
# are given in the paper "The Crystallographic Information File (CIF):       #
# a New Standard Archive File for Crystallography" by S. R. Hall, F. H.      #
# Allen and I. D. Brown [Acta Cryst. (1991), A47, 655-685].                  #
#                                                                            #
# The current version of the core CIF dictionary is obtainable from          #
# ftp://ftp.iucr.org/pub/cif_core.dic.                                       #
#                                                                            #
# Software is freely available for graphical display of the structure(s)     #
# in this CIF. For information consult the CIF software page                 #
# http://www.iucr.org/resources/cif/software.                                #
#                                                                            #
# This file may be used for bona fide research purposes within the           #
# scientific community so long as proper attribution is given to the journal # 
# article from which it was obtained.                                        #
#                                                                            #
##############################################################################
data_global
_audit_creation_method     'by CrystalStructure 4.0'
_journal_date_recd_electronic     2012-01-04
_journal_date_accepted     2012-01-12
_journal_name_full     'Acta Crystallographica, Section E'
_journal_year     2012
_journal_volume     68
_journal_issue      2
_journal_page_first     o454
_journal_page_last     o454
_journal_paper_category     QO
_journal_paper_doi     10.1107/S1600536812001419
_journal_coeditor_code     GO2043
_publ_contact_author_name     'JaeKyun Lee'
_publ_contact_author_address     'Center for Neuro-Medicine, KIST'
_publ_contact_author_email     'j9601@kist.re.kr'
_publ_contact_author_fax     '+82-2-958-5189'
_publ_contact_author_phone     '+82-2-958-6780'
_publ_section_title
;\
9-[(<i>E</i>)-2-(2-Methoxyphenyl)ethenyl]-3,4,5,6,7,9-hexahydro-2<i>H</i>-\
xanthene-1,8-dione
;
loop_
    _publ_author_name
    _publ_author_address
    'Joo Hwan Cha'
;
Advanced Analysis Center, Korea Institute of Science & Technology,
Hwarangro 14-gil, Seongbuk-gu, Seoul 136-791, Republic of Korea
;
    'Ae Nim Pae'
;
Center for Neuro-Medicine, Korea Institute of Science & Technology,
Hwarangro 14-gil, Seongbuk-gu, Seoul 136-791, Republic of Korea
;
    'Jae Kyun Lee'
;
Center for Neuro-Medicine, Korea Institute of Science & Technology,
Hwarangro 14-gil, Seongbuk-gu, Seoul 136-791, Republic of Korea
;
    'Yong Seo Cho'
;
Center for Neuro-Medicine, Korea Institute of Science & Technology,
Hwarangro 14-gil, Seongbuk-gu, Seoul 136-791, Republic of Korea
;
data_I
_chemical_name_systematic
;
9-[(<i>E</i>)-2-(2-Methoxyphenyl)ethenyl]-3,4,5,6,7,9-hexahydro-2<i>H</i>-
xanthene-1,8-dione
;
_chemical_formula_moiety     'C22 H22 O4'
_chemical_formula_sum     'C22 H22 O4'
_chemical_formula_iupac     'C22 H22 O4'
_chemical_formula_weight     350.41
_chemical_melting_point     427
_symmetry_cell_setting     monoclinic
_symmetry_space_group_name_H-M     'P 21/c'
_symmetry_space_group_name_Hall     '-P 2ybc'
loop_
    _symmetry_equiv_pos_site_id
    _symmetry_equiv_pos_as_xyz
    1 '+X,+Y,+Z'
    2 '-X,1/2+Y,1/2-Z'
    3 '-X,-Y,-Z'
    4 '+X,1/2-Y,1/2+Z'
_cell_length_a     8.5396(5)
_cell_length_b     9.9243(7)
_cell_length_c     21.9501(13)
_cell_angle_alpha     90.0000
_cell_angle_beta     102.5455(14)
_cell_angle_gamma     90.0000
_cell_volume     1815.85(19)
_cell_formula_units_Z     4
_cell_measurement_reflns_used     13636
_cell_measurement_theta_min     3.17
_cell_measurement_theta_max     27.43
_cell_measurement_temperature     296
_exptl_crystal_description     block
_exptl_crystal_colour     colourless
_exptl_crystal_size_max     0.400
_exptl_crystal_size_mid     0.200
_exptl_crystal_size_min     0.200
_exptl_crystal_density_diffrn     1.282
_exptl_crystal_density_meas     ?
_exptl_crystal_density_method     'not measured'
_exptl_crystal_F_000     744.00
_exptl_absorpt_coefficient_mu     0.087
_exptl_absorpt_correction_type     multi-scan
_exptl_absorpt_process_details     '(ABSCOR; Rigaku, 1995)'
_exptl_absorpt_correction_T_min     0.821
_exptl_absorpt_correction_T_max     0.983
_diffrn_ambient_temperature     296
_diffrn_radiation_type     'Mo K\a'
_diffrn_radiation_wavelength     0.71075
_diffrn_measurement_device_type     'Rigaku R-AXIS RAPID'
_diffrn_measurement_method     \w
_diffrn_detector_area_resol_mean     10.000
_diffrn_reflns_number     17353
_diffrn_reflns_av_R_equivalents     0.0183
_diffrn_reflns_theta_max     27.43
_diffrn_reflns_theta_full     27.42
_diffrn_measured_fraction_theta_max     0.993
_diffrn_measured_fraction_theta_full     0.993
_diffrn_reflns_limit_h_min     -10
_diffrn_reflns_limit_h_max     11
_diffrn_reflns_limit_k_min     -12
_diffrn_reflns_limit_k_max     12
_diffrn_reflns_limit_l_min     -28
_diffrn_reflns_limit_l_max     26
_diffrn_standards_number     0
_diffrn_standards_interval_count     .
_diffrn_standards_decay_%     ?
_refine_special_details
;
Refinement was performed using all reflections. The weighted <i>R</i>-factor
(<i>wR</i>) and goodness of fit (<i>S</i>) are based on <i>F</i>^2^.
<i>R</i>-factor (gt) are based on <i>F</i>. The threshold expression of
<i>F</i>^2^ > 2.0 \s(<i>F</i>^2^) is used only for calculating <i>R</i>-factor
(gt).
;
_reflns_number_total     4100
_reflns_number_gt     3248
_reflns_threshold_expression     F^2^>2\s(F^2^)
_refine_ls_structure_factor_coef     Fsqd
_refine_ls_R_factor_gt     0.0439
_refine_ls_wR_factor_ref     0.1361
_refine_ls_goodness_of_fit_ref     1.083
_refine_ls_number_reflns     4100
_refine_ls_number_parameters     244
_refine_ls_number_restraints     0
_refine_ls_hydrogen_treatment     mixed
_refine_ls_weighting_scheme     calc
_refine_ls_weighting_details
            'w = 1/[\s^2^(Fo^2^)+(0.0784P)^2^+0.1912P] where P=(Fo^2^+2Fc^2^)/3'
_atom_sites_solution_hydrogens     geom
_atom_sites_solution_primary     direct
_atom_sites_solution_secondary     difmap
_refine_ls_shift/su_max     0.000
_refine_diff_density_max     0.250
_refine_diff_density_min     -0.210
_refine_ls_extinction_method     none
_refine_ls_extinction_coef     ?
loop_
    _atom_type_symbol
    _atom_type_description
    _atom_type_scat_dispersion_real
    _atom_type_scat_dispersion_imag
    _atom_type_scat_source
    'C' 'C' 0.0033 0.0016
;
International Tables for Crystallography
(1992, Vol. C, Tables 4.2.6.8 and 6.1.1.4)
;
    'H' 'H' 0.0000 0.0000
;
International Tables for Crystallography
(1992, Vol. C, Table 6.1.1.4)
;
    'O' 'O' 0.0106 0.0060
;
International Tables for Crystallography
(1992, Vol. C, Tables 4.2.6.8 and 6.1.1.4)
;
_computing_data_collection     'RAPID-AUTO (Rigaku, 2006)'
_computing_cell_refinement     'RAPID-AUTO (Rigaku, 2006)'
_computing_data_reduction     'RAPID-AUTO (Rigaku, 2006)'
_computing_structure_solution     'SHELXS97 (Sheldrick, 2008)'
_computing_structure_refinement     'SHELXL97 (Sheldrick, 2008)'
_computing_molecular_graphics     'CrystalStructure (Rigaku, 2010)'
_computing_publication_material     'CrystalStructure (Rigaku, 2010)'
loop_
    _atom_site_type_symbol
    _atom_site_label
    _atom_site_fract_x
    _atom_site_fract_y
    _atom_site_fract_z
    _atom_site_U_iso_or_equiv
    _atom_site_adp_type
    _atom_site_calc_flag
    _atom_site_refinement_flags
    _atom_site_occupancy
    _atom_site_symmetry_multiplicity
    _atom_site_disorder_assembly
    _atom_site_disorder_group
    O O1 0.24674(12) 0.65221(10) 0.34715(4) 0.0507(3) Uani d . 1.0 4 . .
    O O2 -0.20315(12) 0.36602(11) 0.29337(6) 0.0626(3) Uani d . 1.0 4 . .
    O O3 0.23752(13) 0.39194(11) 0.16669(5) 0.0577(3) Uani d . 1.0 4 . .
    O O4 -0.19930(17) 0.46300(12) 0.02525(5) 0.0704(4) Uani d . 1.0 4 . .
    C C5 0.01484(14) 0.51591(12) 0.31309(6) 0.0390(3) Uani d . 1.0 4 . .
    C C6 -0.11815(15) 0.44136(14) 0.33047(6) 0.0454(3) Uani d . 1.0 4 . .
    C C7 -0.13815(18) 0.45708(18) 0.39689(7) 0.0592(4) Uani d . 1.0 4 . .
    C C8 -0.09477(19) 0.59700(18) 0.42221(7) 0.0599(4) Uani d . 1.0 4 . .
    C C9 0.07687(19) 0.63093(17) 0.41853(6) 0.0556(4) Uani d . 1.0 4 . .
    C C10 0.10633(15) 0.59497(13) 0.35617(6) 0.0423(3) Uani d . 1.0 4 . .
    C C11 0.30878(15) 0.60472(13) 0.29859(5) 0.0404(3) Uani d . 1.0 4 . .
    C C12 0.47915(17) 0.64695(16) 0.30453(7) 0.0530(4) Uani d . 1.0 4 . .
    C C13 0.52343(17) 0.64744(16) 0.24128(8) 0.0552(4) Uani d . 1.0 4 . .
    C C14 0.47594(18) 0.51597(17) 0.20733(8) 0.0563(4) Uani d . 1.0 4 . .
    C C15 0.30516(16) 0.47312(13) 0.20547(6) 0.0443(3) Uani d . 1.0 4 . .
    C C16 0.22483(14) 0.52783(12) 0.25284(5) 0.0381(3) Uani d . 1.0 4 . .
    C C17 0.04913(14) 0.49631(12) 0.24894(5) 0.0378(3) Uani d . 1.0 4 . .
    C C18 -0.05446(14) 0.58600(13) 0.20051(6) 0.0395(3) Uani d . 1.0 4 . .
    C C19 -0.14029(15) 0.54299(14) 0.14667(6) 0.0428(3) Uani d . 1.0 4 . .
    C C20 -0.23750(15) 0.62750(13) 0.09714(6) 0.0423(3) Uani d . 1.0 4 . .
    C C21 -0.30228(17) 0.75056(15) 0.10949(7) 0.0511(4) Uani d . 1.0 4 . .
    C C22 -0.3946(2) 0.82777(17) 0.06197(8) 0.0637(5) Uani d . 1.0 4 . .
    C C23 -0.4239(3) 0.78154(19) 0.00164(8) 0.0697(5) Uani d . 1.0 4 . .
    C C24 -0.3609(2) 0.65984(18) -0.01266(7) 0.0656(5) Uani d . 1.0 4 . .
    C C25 -0.26841(18) 0.58327(15) 0.03475(6) 0.0504(4) Uani d . 1.0 4 . .
    C C26 -0.2132(4) 0.4176(3) -0.03727(8) 0.0919(8) Uani d . 1.0 4 . .
    H H7A -0.2487 0.4381 0.3984 0.0711 Uiso calc R 1.0 4 . .
    H H7B -0.0706 0.3918 0.4232 0.0711 Uiso calc R 1.0 4 . .
    H H8A -0.1054 0.6018 0.4653 0.0719 Uiso calc R 1.0 4 . .
    H H8B -0.1677 0.6622 0.3982 0.0719 Uiso calc R 1.0 4 . .
    H H9A 0.0958 0.7265 0.4260 0.0667 Uiso calc R 1.0 4 . .
    H H9B 0.1510 0.5819 0.4507 0.0667 Uiso calc R 1.0 4 . .
    H H12A 0.5491 0.5855 0.3322 0.0636 Uiso calc R 1.0 4 . .
    H H12B 0.4943 0.7365 0.3226 0.0636 Uiso calc R 1.0 4 . .
    H H13A 0.4694 0.7216 0.2165 0.0662 Uiso calc R 1.0 4 . .
    H H13B 0.6382 0.6608 0.2467 0.0662 Uiso calc R 1.0 4 . .
    H H14A 0.4902 0.5246 0.1649 0.0676 Uiso calc R 1.0 4 . .
    H H14B 0.5477 0.4456 0.2275 0.0676 Uiso calc R 1.0 4 . .
    H H17 0.0289 0.4020 0.2365 0.0453 Uiso calc R 1.0 4 . .
    H H21 -0.2835 0.7819 0.1504 0.0613 Uiso calc R 1.0 4 . .
    H H22 -0.4362 0.9101 0.0711 0.0765 Uiso calc R 1.0 4 . .
    H H23 -0.4869 0.8325 -0.0300 0.0836 Uiso calc R 1.0 4 . .
    H H24 -0.3804 0.6297 -0.0537 0.0787 Uiso calc R 1.0 4 . .
    H H26A -0.1731 0.4857 -0.0609 0.1102 Uiso calc R 1.0 4 . .
    H H26B -0.3239 0.4000 -0.0558 0.1102 Uiso calc R 1.0 4 . .
    H H26C -0.1520 0.3364 -0.0372 0.1102 Uiso calc R 1.0 4 . .
    H H18 -0.0539(19) 0.6800(18) 0.2117(8) 0.056(5) Uiso d . 1.0 4 . .
    H H19 -0.138(2) 0.444(2) 0.1371(8) 0.063(5) Uiso d . 1.0 4 . .
loop_
    _atom_site_aniso_label
    _atom_site_aniso_U_11
    _atom_site_aniso_U_22
    _atom_site_aniso_U_33
    _atom_site_aniso_U_12
    _atom_site_aniso_U_13
    _atom_site_aniso_U_23
    O1 0.0564(6) 0.0566(6) 0.0404(5) -0.0216(5) 0.0137(4) -0.0100(4)
    O2 0.0491(6) 0.0578(7) 0.0788(8) -0.0151(5) 0.0095(6) -0.0031(6)
    O3 0.0601(6) 0.0613(7) 0.0500(6) 0.0067(5) 0.0082(5) -0.0137(5)
    O4 0.1119(10) 0.0573(7) 0.0361(6) 0.0187(7) 0.0031(6) -0.0024(5)
    C5 0.0399(6) 0.0381(7) 0.0375(6) -0.0010(5) 0.0052(5) 0.0046(5)
    C6 0.0379(7) 0.0420(7) 0.0549(8) 0.0011(5) 0.0073(6) 0.0097(6)
    C7 0.0505(8) 0.0719(11) 0.0580(9) -0.0028(7) 0.0179(7) 0.0191(8)
    C8 0.0641(9) 0.0766(11) 0.0430(8) 0.0088(8) 0.0204(7) 0.0077(7)
    C9 0.0664(10) 0.0630(10) 0.0388(7) -0.0083(7) 0.0145(7) -0.0032(6)
    C10 0.0483(7) 0.0430(7) 0.0359(6) -0.0056(5) 0.0095(5) 0.0030(5)
    C11 0.0443(7) 0.0407(7) 0.0355(6) -0.0055(5) 0.0074(5) 0.0041(5)
    C12 0.0464(8) 0.0569(9) 0.0533(8) -0.0141(6) 0.0055(6) 0.0024(7)
    C13 0.0456(8) 0.0576(9) 0.0658(9) -0.0008(6) 0.0198(7) 0.0071(7)
    C14 0.0485(8) 0.0620(10) 0.0607(9) 0.0086(7) 0.0168(7) 0.0000(7)
    C15 0.0485(7) 0.0427(7) 0.0402(7) 0.0091(6) 0.0062(6) 0.0033(6)
    C16 0.0410(6) 0.0363(7) 0.0353(6) 0.0004(5) 0.0045(5) 0.0043(5)
    C17 0.0412(7) 0.0338(6) 0.0360(6) -0.0027(5) 0.0031(5) -0.0013(5)
    C18 0.0407(7) 0.0373(7) 0.0388(6) -0.0019(5) 0.0052(5) 0.0012(5)
    C19 0.0479(7) 0.0412(7) 0.0369(7) 0.0015(6) 0.0042(6) 0.0001(5)
    C20 0.0438(7) 0.0432(7) 0.0377(6) -0.0031(5) 0.0040(5) 0.0040(5)
    C21 0.0532(8) 0.0506(8) 0.0489(8) 0.0032(6) 0.0098(6) 0.0034(6)
    C22 0.0654(10) 0.0534(9) 0.0720(11) 0.0142(8) 0.0144(8) 0.0146(8)
    C23 0.0723(11) 0.0703(11) 0.0604(10) 0.0116(9) 0.0013(8) 0.0249(8)
    C24 0.0814(12) 0.0664(11) 0.0415(8) 0.0013(9) -0.0033(7) 0.0109(7)
    C25 0.0604(9) 0.0479(8) 0.0391(7) -0.0010(6) 0.0029(6) 0.0043(6)
    C26 0.159(3) 0.0715(13) 0.0406(9) 0.0177(13) 0.0119(11) -0.0068(8)
_geom_special_details
;
All e.s.d.'s (except the e.s.d. in the dihedral angle between two l.s. planes)
are estimated using the full covariance matrix. The cell e.s.d.'s are taken
into account individually in the estimation of e.s.d.'s in distances, angles
and torsion angles; correlations between e.s.d.'s in cell parameters are only
used when they are defined by crystal symmetry. An approximate (isotropic)
treatment of cell e.s.d.'s is used for estimating e.s.d.'s involving l.s.
planes.
;
loop_
    _geom_bond_atom_site_label_1
    _geom_bond_atom_site_label_2
    _geom_bond_site_symmetry_1
    _geom_bond_site_symmetry_2
    _geom_bond_distance
    _geom_bond_publ_flag
    O1 C10 . . 1.3794(17) no
    O1 C11 . . 1.3727(17) no
    O2 C6 . . 1.2216(17) no
    O3 C15 . . 1.2222(17) no
    O4 C25 . . 1.367(2) no
    O4 C26 . . 1.425(3) no
    C5 C6 . . 1.4734(19) no
    C5 C10 . . 1.3414(17) no
    C5 C17 . . 1.5118(19) no
    C6 C7 . . 1.512(3) no
    C7 C8 . . 1.512(3) no
    C8 C9 . . 1.523(3) no
    C9 C10 . . 1.488(2) no
    C11 C12 . . 1.492(2) no
    C11 C16 . . 1.3386(16) no
    C12 C13 . . 1.516(3) no
    C13 C14 . . 1.514(3) no
    C14 C15 . . 1.511(2) no
    C15 C16 . . 1.4685(19) no
    C16 C17 . . 1.5168(17) no
    C17 C18 . . 1.5154(16) no
    C18 C19 . . 1.3190(17) no
    C19 C20 . . 1.4773(18) no
    C20 C21 . . 1.391(2) no
    C20 C25 . . 1.4074(19) no
    C21 C22 . . 1.393(3) no
    C22 C23 . . 1.372(3) no
    C23 C24 . . 1.386(3) no
    C24 C25 . . 1.388(2) no
    C7 H7A . . 0.970 no
    C7 H7B . . 0.970 no
    C8 H8A . . 0.970 no
    C8 H8B . . 0.970 no
    C9 H9A . . 0.970 no
    C9 H9B . . 0.970 no
    C12 H12A . . 0.970 no
    C12 H12B . . 0.970 no
    C13 H13A . . 0.970 no
    C13 H13B . . 0.970 no
    C14 H14A . . 0.970 no
    C14 H14B . . 0.970 no
    C17 H17 . . 0.980 no
    C18 H18 . . 0.965(18) no
    C19 H19 . . 1.00(2) no
    C21 H21 . . 0.930 no
    C22 H22 . . 0.930 no
    C23 H23 . . 0.930 no
    C24 H24 . . 0.930 no
    C26 H26A . . 0.960 no
    C26 H26B . . 0.960 no
    C26 H26C . . 0.960 no
loop_
    _geom_contact_atom_site_label_1
    _geom_contact_atom_site_label_2
    _geom_contact_distance
    _geom_contact_site_symmetry_1
    _geom_contact_site_symmetry_2
    _geom_contact_publ_flag
    O1 C17 2.8824(14) . . no
    O2 C10 3.5306(16) . . no
    O2 C17 2.8596(18) . . no
    O2 C18 3.4143(19) . . no
    O3 C11 3.5280(16) . . no
    O3 C17 2.8605(18) . . no
    O3 C18 3.3588(18) . . no
    O3 C19 3.4977(17) . . no
    O4 C19 2.7210(17) . . no
    C5 C8 2.870(3) . . no
    C5 C11 2.7434(19) . . no
    C6 C9 2.941(2) . . no
    C6 C18 3.342(2) . . no
    C7 C10 2.800(3) . . no
    C10 C16 2.7585(19) . . no
    C10 C18 3.3955(18) . . no
    C11 C14 2.840(3) . . no
    C11 C18 3.3749(16) . . no
    C12 C15 2.9169(19) . . no
    C13 C16 2.873(2) . . no
    C15 C18 3.2485(19) . . no
    C16 C19 3.4668(16) . . no
    C18 C21 3.0497(18) . . no
    C20 C23 2.796(2) . . no
    C21 C24 2.769(3) . . no
    C22 C25 2.772(3) . . no
    C24 C26 2.821(3) . . no
    O2 C11 3.2897(17) . 2_545 no
    O2 C12 3.5636(18) . 2_545 no
    O2 C13 3.4440(18) . 2_545 no
    O2 C14 3.3231(18) . 1_455 no
    O2 C16 3.4995(17) . 2_545 no
    O2 C18 3.5287(17) . 2_545 no
    O3 C8 3.582(2) . 2_545 no
    O3 C12 3.3913(19) . 2_645 no
    O3 C13 3.5135(19) . 2_645 no
    O3 C26 3.381(3) . 3_565 no
    O4 C9 3.594(2) . 2_545 no
    C8 O3 3.582(2) . 2_555 no
    C9 O4 3.594(2) . 2_555 no
    C11 O2 3.2897(17) . 2_555 no
    C12 O2 3.5636(18) . 2_555 no
    C12 O3 3.3913(19) . 2_655 no
    C13 O2 3.4440(18) . 2_555 no
    C13 O3 3.5135(19) . 2_655 no
    C14 O2 3.3231(18) . 1_655 no
    C16 O2 3.4995(17) . 2_555 no
    C18 O2 3.5287(17) . 2_555 no
    C26 O3 3.381(3) . 3_565 no
    O1 H9A 2.4835 . . no
    O1 H9B 2.6691 . . no
    O1 H12A 2.7531 . . no
    O1 H12B 2.4400 . . no
    O1 H18 3.491(14) . . no
    O2 H7A 2.5240 . . no
    O2 H7B 2.8402 . . no
    O2 H17 2.5864 . . no
    O3 H14A 2.5356 . . no
    O3 H14B 2.7472 . . no
    O3 H17 2.5913 . . no
    O3 H19 3.176(17) . . no
    O4 H24 2.6398 . . no
    O4 H19 2.403(17) . . no
    C5 H7A 3.3165 . . no
    C5 H7B 2.9423 . . no
    C5 H8B 3.0486 . . no
    C5 H9A 3.2000 . . no
    C5 H9B 3.0614 . . no
    C5 H18 2.716(17) . . no
    C6 H8A 3.3407 . . no
    C6 H8B 2.7324 . . no
    C6 H9B 3.3988 . . no
    C6 H17 2.6669 . . no
    C7 H9A 3.3156 . . no
    C7 H9B 2.7851 . . no
    C9 H7A 3.3243 . . no
    C9 H7B 2.6989 . . no
    C10 H7B 3.0788 . . no
    C10 H8A 3.2998 . . no
    C10 H8B 2.7770 . . no
    C10 H17 3.2020 . . no
    C10 H18 3.279(15) . . no
    C11 H13A 2.7476 . . no
    C11 H13B 3.3028 . . no
    C11 H14B 3.2370 . . no
    C11 H17 3.1942 . . no
    C11 H18 3.350(15) . . no
    C12 H14A 3.3179 . . no
    C12 H14B 2.7616 . . no
    C14 H12A 2.7637 . . no
    C14 H12B 3.3231 . . no
    C15 H12A 3.2873 . . no
    C15 H13A 2.8211 . . no
    C15 H13B 3.3550 . . no
    C15 H17 2.6877 . . no
    C16 H12A 2.9892 . . no
    C16 H12B 3.2244 . . no
    C16 H13A 3.0694 . . no
    C16 H14A 3.2814 . . no
    C16 H14B 3.0409 . . no
    C16 H18 2.798(16) . . no
    C17 H19 2.674(16) . . no
    C18 H21 2.8076 . . no
    C19 H17 2.5875 . . no
    C19 H21 2.6773 . . no
    C20 H22 3.2638 . . no
    C20 H24 3.2712 . . no
    C20 H18 2.710(15) . . no
    C21 H23 3.2289 . . no
    C21 H18 2.821(15) . . no
    C21 H19 3.346(19) . . no
    C22 H24 3.2347 . . no
    C23 H21 3.2240 . . no
    C24 H22 3.2365 . . no
    C24 H26A 2.7240 . . no
    C24 H26B 2.7887 . . no
    C25 H21 3.2381 . . no
    C25 H23 3.2351 . . no
    C25 H26A 2.5989 . . no
    C25 H26B 2.6594 . . no
    C25 H26C 3.1889 . . no
    C25 H19 2.664(17) . . no
    C26 H24 2.5253 . . no
    H7A H8A 2.3466 . . no
    H7A H8B 2.3287 . . no
    H7B H8A 2.3240 . . no
    H7B H8B 2.8264 . . no
    H7B H9B 2.6469 . . no
    H8A H9A 2.4231 . . no
    H8A H9B 2.2893 . . no
    H8B H9A 2.2903 . . no
    H8B H9B 2.8295 . . no
    H12A H13A 2.8269 . . no
    H12A H13B 2.2977 . . no
    H12A H14B 2.6837 . . no
    H12B H13A 2.2976 . . no
    H12B H13B 2.3951 . . no
    H13A H14A 2.2853 . . no
    H13A H14B 2.8167 . . no
    H13B H14A 2.3803 . . no
    H13B H14B 2.2784 . . no
    H17 H18 2.8706 . . no
    H17 H19 2.3715 . . no
    H21 H22 2.3157 . . no
    H21 H18 2.3526 . . no
    H22 H23 2.2996 . . no
    H23 H24 2.3138 . . no
    H24 H26A 2.3072 . . no
    H24 H26B 2.3327 . . no
    H24 H26C 3.4785 . . no
    H18 H19 2.86(3) . . no
    O1 H22 3.2171 . 2_545 no
    O1 H23 3.1309 . 4_665 no
    O1 H19 3.086(19) . 2_555 no
    O2 H12A 3.2759 . 1_455 no
    O2 H12B 3.4010 . 2_545 no
    O2 H13A 2.6570 . 2_545 no
    O2 H13B 3.2921 . 1_455 no
    O2 H14B 2.4300 . 1_455 no
    O2 H18 2.889(17) . 2_545 no
    O3 H8B 2.6864 . 2_545 no
    O3 H9A 3.5237 . 2_545 no
    O3 H12A 3.5430 . 2_645 no
    O3 H12B 2.7289 . 2_645 no
    O3 H13A 3.5930 . 2_645 no
    O3 H13B 3.0209 . 2_645 no
    O3 H24 2.9995 . 3_565 no
    O3 H26A 2.5713 . 3_565 no
    O3 H26B 3.3935 . 3_565 no
    O4 H9A 2.6506 . 2_545 no
    O4 H26A 3.1469 . 3_565 no
    O4 H26C 3.5623 . 3_565 no
    C5 H13B 3.5354 . 1_455 no
    C5 H21 3.2403 . 2_545 no
    C5 H18 3.406(18) . 2_545 no
    C6 H12A 3.1890 . 1_455 no
    C6 H13B 3.2845 . 1_455 no
    C6 H14B 3.2328 . 1_455 no
    C6 H18 3.215(18) . 2_545 no
    C7 H8A 3.3300 . 3_566 no
    C7 H9B 3.3941 . 3_566 no
    C7 H12A 3.0207 . 1_455 no
    C7 H26C 3.2654 . 4_555 no
    C8 H7B 3.3822 . 3_566 no
    C8 H8A 3.3287 . 3_566 no
    C8 H9B 3.4281 . 3_566 no
    C8 H12A 3.2487 . 1_455 no
    C9 H7B 3.4933 . 3_566 no
    C9 H8A 3.4102 . 3_566 no
    C9 H26C 3.2607 . 2_555 no
    C9 H19 3.423(19) . 2_555 no
    C10 H21 3.4721 . 2_545 no
    C10 H22 3.4490 . 2_545 no
    C10 H19 3.48(2) . 2_555 no
    C11 H21 3.4161 . 2_545 no
    C11 H22 3.4272 . 2_545 no
    C12 H7A 3.4446 . 1_655 no
    C12 H8B 3.2638 . 1_655 no
    C12 H14B 3.0435 . 2_655 no
    C12 H23 3.5857 . 4_665 no
    C13 H14B 3.1272 . 2_655 no
    C13 H21 3.1484 . 1_655 no
    C14 H12B 2.8748 . 2_645 no
    C14 H13A 3.3485 . 2_645 no
    C14 H24 3.5955 . 3_565 no
    C14 H26B 3.4019 . 3_565 no
    C15 H12B 3.0475 . 2_645 no
    C15 H13A 3.3823 . 2_645 no
    C15 H13B 3.2748 . 2_645 no
    C15 H26A 3.1544 . 3_565 no
    C15 H26B 3.5549 . 3_565 no
    C16 H21 3.2029 . 2_545 no
    C17 H21 3.3906 . 2_545 no
    C17 H18 3.254(18) . 2_545 no
    C18 H13B 3.1026 . 1_455 no
    C18 H17 3.4151 . 2_555 no
    C19 H9A 3.5797 . 2_545 no
    C19 H13B 3.4021 . 1_455 no
    C19 H14A 3.2706 . 1_455 no
    C20 H14A 3.1875 . 1_455 no
    C21 H13A 3.3745 . 1_455 no
    C21 H13B 3.2853 . 1_455 no
    C21 H14A 3.2528 . 1_455 no
    C21 H26B 3.4900 . 3_465 no
    C22 H7A 3.5191 . 2_455 no
    C22 H9B 3.3189 . 2_555 no
    C22 H23 3.5464 . 3_475 no
    C22 H26B 3.2808 . 3_465 no
    C23 H8A 3.2128 . 4_564 no
    C23 H8B 3.5230 . 4_564 no
    C23 H22 3.5367 . 3_475 no
    C23 H26B 3.2259 . 3_465 no
    C24 H8A 3.3244 . 4_564 no
    C24 H8B 3.3273 . 4_564 no
    C24 H26B 3.4078 . 3_465 no
    C26 H7B 3.4816 . 4_554 no
    C26 H9A 3.0831 . 2_545 no
    C26 H14A 3.2999 . 3_565 no
    H7A C12 3.4446 . 1_455 no
    H7A C22 3.5191 . 2_445 no
    H7A H9B 3.2417 . 3_566 no
    H7A H12A 2.4784 . 1_455 no
    H7A H13A 3.5313 . 2_545 no
    H7A H22 2.9242 . 2_445 no
    H7A H26C 3.0971 . 4_555 no
    H7B C8 3.3822 . 3_566 no
    H7B C9 3.4933 . 3_566 no
    H7B C26 3.4816 . 4_555 no
    H7B H8A 2.5805 . 3_566 no
    H7B H9A 3.5632 . 3_566 no
    H7B H9B 3.0054 . 3_566 no
    H7B H26C 2.5748 . 4_555 no
    H8A C7 3.3300 . 3_566 no
    H8A C8 3.3287 . 3_566 no
    H8A C9 3.4102 . 3_566 no
    H8A C23 3.2128 . 4_565 no
    H8A C24 3.3244 . 4_565 no
    H8A H7B 2.5805 . 3_566 no
    H8A H8A 2.9077 . 3_566 no
    H8A H9B 2.6817 . 3_566 no
    H8A H23 3.3459 . 4_565 no
    H8A H24 3.5166 . 4_565 no
    H8A H26C 3.3528 . 2_555 no
    H8B O3 2.6864 . 2_555 no
    H8B C12 3.2638 . 1_455 no
    H8B C23 3.5230 . 4_565 no
    H8B C24 3.3273 . 4_565 no
    H8B H12A 2.6466 . 1_455 no
    H8B H12B 3.0898 . 1_455 no
    H8B H13B 3.3780 . 1_455 no
    H8B H23 3.4318 . 4_565 no
    H8B H24 3.0840 . 4_565 no
    H9A O3 3.5237 . 2_555 no
    H9A O4 2.6506 . 2_555 no
    H9A C19 3.5797 . 2_555 no
    H9A C26 3.0831 . 2_555 no
    H9A H7B 3.5632 . 3_566 no
    H9A H23 3.5333 . 4_665 no
    H9A H26B 3.5306 . 2_555 no
    H9A H26C 2.6222 . 2_555 no
    H9A H19 2.6340 . 2_555 no
    H9B C7 3.3941 . 3_566 no
    H9B C8 3.4281 . 3_566 no
    H9B C22 3.3189 . 2_545 no
    H9B H7A 3.2417 . 3_566 no
    H9B H7B 3.0054 . 3_566 no
    H9B H8A 2.6817 . 3_566 no
    H9B H22 3.0932 . 2_545 no
    H9B H23 3.1459 . 4_665 no
    H9B H26C 3.1600 . 2_555 no
    H12A O2 3.2759 . 1_655 no
    H12A O3 3.5430 . 2_655 no
    H12A C6 3.1890 . 1_655 no
    H12A C7 3.0207 . 1_655 no
    H12A C8 3.2487 . 1_655 no
    H12A H7A 2.4784 . 1_655 no
    H12A H8B 2.6466 . 1_655 no
    H12A H22 3.0580 . 2_545 no
    H12A H23 3.2099 . 4_665 no
    H12B O2 3.4010 . 2_555 no
    H12B O3 2.7289 . 2_655 no
    H12B C14 2.8748 . 2_655 no
    H12B C15 3.0475 . 2_655 no
    H12B H8B 3.0898 . 1_655 no
    H12B H14A 2.8735 . 2_655 no
    H12B H14B 2.3401 . 2_655 no
    H12B H23 3.2759 . 4_665 no
    H12B H24 3.0026 . 4_665 no
    H13A O2 2.6570 . 2_555 no
    H13A O3 3.5930 . 2_655 no
    H13A C14 3.3485 . 2_655 no
    H13A C15 3.3823 . 2_655 no
    H13A C21 3.3745 . 1_655 no
    H13A H7A 3.5313 . 2_555 no
    H13A H14B 2.5611 . 2_655 no
    H13A H21 2.8718 . 1_655 no
    H13B O2 3.2921 . 1_655 no
    H13B O3 3.0209 . 2_655 no
    H13B C5 3.5354 . 1_655 no
    H13B C6 3.2845 . 1_655 no
    H13B C15 3.2748 . 2_655 no
    H13B C18 3.1026 . 1_655 no
    H13B C19 3.4021 . 1_655 no
    H13B C21 3.2853 . 1_655 no
    H13B H8B 3.3780 . 1_655 no
    H13B H14B 3.3504 . 2_655 no
    H13B H21 2.6425 . 1_655 no
    H13B H18 2.9010 . 1_655 no
    H14A C19 3.2706 . 1_655 no
    H14A C20 3.1875 . 1_655 no
    H14A C21 3.2528 . 1_655 no
    H14A C26 3.2999 . 3_565 no
    H14A H12B 2.8735 . 2_645 no
    H14A H21 3.2594 . 1_655 no
    H14A H24 2.8601 . 3_565 no
    H14A H26A 3.1406 . 3_565 no
    H14A H26B 2.6140 . 3_565 no
    H14A H19 3.4518 . 1_655 no
    H14B O2 2.4300 . 1_655 no
    H14B C6 3.2328 . 1_655 no
    H14B C12 3.0435 . 2_645 no
    H14B C13 3.1272 . 2_645 no
    H14B H12B 2.3401 . 2_645 no
    H14B H13A 2.5611 . 2_645 no
    H14B H13B 3.3504 . 2_645 no
    H17 C18 3.4151 . 2_545 no
    H17 H21 3.1574 . 2_545 no
    H17 H18 2.4669 . 2_545 no
    H21 C5 3.2403 . 2_555 no
    H21 C10 3.4721 . 2_555 no
    H21 C11 3.4161 . 2_555 no
    H21 C13 3.1484 . 1_455 no
    H21 C16 3.2029 . 2_555 no
    H21 C17 3.3906 . 2_555 no
    H21 H13A 2.8718 . 1_455 no
    H21 H13B 2.6425 . 1_455 no
    H21 H14A 3.2594 . 1_455 no
    H21 H17 3.1574 . 2_555 no
    H22 O1 3.2171 . 2_555 no
    H22 C10 3.4490 . 2_555 no
    H22 C11 3.4272 . 2_555 no
    H22 C23 3.5367 . 3_475 no
    H22 H7A 2.9242 . 2_455 no
    H22 H9B 3.0932 . 2_555 no
    H22 H12A 3.0580 . 2_555 no
    H22 H22 3.5533 . 3_475 no
    H22 H23 2.7407 . 3_475 no
    H23 O1 3.1309 . 4_464 no
    H23 C12 3.5857 . 4_464 no
    H23 C22 3.5464 . 3_475 no
    H23 H8A 3.3459 . 4_564 no
    H23 H8B 3.4318 . 4_564 no
    H23 H9A 3.5333 . 4_464 no
    H23 H9B 3.1459 . 4_464 no
    H23 H12A 3.2099 . 4_464 no
    H23 H12B 3.2759 . 4_464 no
    H23 H22 2.7407 . 3_475 no
    H23 H26B 3.5780 . 3_465 no
    H24 O3 2.9995 . 3_565 no
    H24 C14 3.5955 . 3_565 no
    H24 H8A 3.5166 . 4_564 no
    H24 H8B 3.0840 . 4_564 no
    H24 H12B 3.0026 . 4_464 no
    H24 H14A 2.8601 . 3_565 no
    H26A O3 2.5713 . 3_565 no
    H26A O4 3.1469 . 3_565 no
    H26A C15 3.1544 . 3_565 no
    H26A H14A 3.1406 . 3_565 no
    H26A H26A 3.5410 . 3_565 no
    H26A H26C 3.5872 . 3_565 no
    H26A H19 3.5032 . 3_565 no
    H26B O3 3.3935 . 3_565 no
    H26B C14 3.4019 . 3_565 no
    H26B C15 3.5549 . 3_565 no
    H26B C21 3.4900 . 3_465 no
    H26B C22 3.2808 . 3_465 no
    H26B C23 3.2259 . 3_465 no
    H26B C24 3.4078 . 3_465 no
    H26B H9A 3.5306 . 2_545 no
    H26B H14A 2.6140 . 3_565 no
    H26B H23 3.5780 . 3_465 no
    H26C O4 3.5623 . 3_565 no
    H26C C7 3.2654 . 4_554 no
    H26C C9 3.2607 . 2_545 no
    H26C H7A 3.0971 . 4_554 no
    H26C H7B 2.5748 . 4_554 no
    H26C H8A 3.3528 . 2_545 no
    H26C H9A 2.6222 . 2_545 no
    H26C H9B 3.1600 . 2_545 no
    H26C H26A 3.5872 . 3_565 no
    H18 O2 2.889(17) . 2_555 no
    H18 C5 3.406(18) . 2_555 no
    H18 C6 3.215(18) . 2_555 no
    H18 C17 3.254(18) . 2_555 no
    H18 H13B 2.9010 . 1_455 no
    H18 H17 2.4669 . 2_555 no
    H19 O1 3.086(19) . 2_545 no
    H19 C9 3.423(19) . 2_545 no
    H19 C10 3.48(2) . 2_545 no
    H19 H9A 2.6340 . 2_545 no
    H19 H14A 3.4518 . 1_455 no
    H19 H26A 3.5032 . 3_565 no
loop_
    _geom_angle_atom_site_label_1
    _geom_angle_atom_site_label_2
    _geom_angle_atom_site_label_3
    _geom_angle_site_symmetry_1
    _geom_angle_site_symmetry_2
    _geom_angle_site_symmetry_3
    _geom_angle
    _geom_angle_publ_flag
    C10 O1 C11 . . . 117.66(10) no
    C25 O4 C26 . . . 118.34(13) no
    C6 C5 C10 . . . 118.35(13) no
    C6 C5 C17 . . . 119.52(11) no
    C10 C5 C17 . . . 122.06(12) no
    O2 C6 C5 . . . 120.97(13) no
    O2 C6 C7 . . . 122.05(14) no
    C5 C6 C7 . . . 116.91(12) no
    C6 C7 C8 . . . 112.29(14) no
    C7 C8 C9 . . . 110.21(14) no
    C8 C9 C10 . . . 110.65(12) no
    O1 C10 C5 . . . 122.08(13) no
    O1 C10 C9 . . . 111.05(11) no
    C5 C10 C9 . . . 126.86(14) no
    O1 C11 C12 . . . 111.66(11) no
    O1 C11 C16 . . . 122.96(12) no
    C12 C11 C16 . . . 125.36(13) no
    C11 C12 C13 . . . 110.69(11) no
    C12 C13 C14 . . . 110.77(14) no
    C13 C14 C15 . . . 114.19(14) no
    O3 C15 C14 . . . 120.77(14) no
    O3 C15 C16 . . . 120.94(13) no
    C14 C15 C16 . . . 118.25(12) no
    C11 C16 C15 . . . 119.05(12) no
    C11 C16 C17 . . . 121.46(12) no
    C15 C16 C17 . . . 119.49(10) no
    C5 C17 C16 . . . 108.08(9) no
    C5 C17 C18 . . . 112.10(11) no
    C16 C17 C18 . . . 109.76(10) no
    C17 C18 C19 . . . 124.37(12) no
    C18 C19 C20 . . . 126.14(13) no
    C19 C20 C21 . . . 122.58(12) no
    C19 C20 C25 . . . 119.71(12) no
    C21 C20 C25 . . . 117.70(12) no
    C20 C21 C22 . . . 121.43(14) no
    C21 C22 C23 . . . 119.59(16) no
    C22 C23 C24 . . . 120.77(16) no
    C23 C24 C25 . . . 119.54(15) no
    O4 C25 C20 . . . 115.13(12) no
    O4 C25 C24 . . . 123.89(13) no
    C20 C25 C24 . . . 120.97(14) no
    C6 C7 H7A . . . 109.148 no
    C6 C7 H7B . . . 109.150 no
    C8 C7 H7A . . . 109.145 no
    C8 C7 H7B . . . 109.144 no
    H7A C7 H7B . . . 107.867 no
    C7 C8 H8A . . . 109.616 no
    C7 C8 H8B . . . 109.611 no
    C9 C8 H8A . . . 109.619 no
    C9 C8 H8B . . . 109.615 no
    H8A C8 H8B . . . 108.140 no
    C8 C9 H9A . . . 109.512 no
    C8 C9 H9B . . . 109.511 no
    C10 C9 H9A . . . 109.516 no
    C10 C9 H9B . . . 109.524 no
    H9A C9 H9B . . . 108.079 no
    C11 C12 H12A . . . 109.510 no
    C11 C12 H12B . . . 109.508 no
    C13 C12 H12A . . . 109.507 no
    C13 C12 H12B . . . 109.512 no
    H12A C12 H12B . . . 108.072 no
    C12 C13 H13A . . . 109.490 no
    C12 C13 H13B . . . 109.492 no
    C14 C13 H13A . . . 109.484 no
    C14 C13 H13B . . . 109.490 no
    H13A C13 H13B . . . 108.066 no
    C13 C14 H14A . . . 108.709 no
    C13 C14 H14B . . . 108.702 no
    C15 C14 H14A . . . 108.712 no
    C15 C14 H14B . . . 108.705 no
    H14A C14 H14B . . . 107.635 no
    C5 C17 H17 . . . 108.958 no
    C16 C17 H17 . . . 108.950 no
    C18 C17 H17 . . . 108.952 no
    C17 C18 H18 . . . 114.8(9) no
    C19 C18 H18 . . . 120.9(9) no
    C18 C19 H19 . . . 118.2(9) no
    C20 C19 H19 . . . 115.6(9) no
    C20 C21 H21 . . . 119.284 no
    C22 C21 H21 . . . 119.290 no
    C21 C22 H22 . . . 120.210 no
    C23 C22 H22 . . . 120.204 no
    C22 C23 H23 . . . 119.611 no
    C24 C23 H23 . . . 119.620 no
    C23 C24 H24 . . . 120.229 no
    C25 C24 H24 . . . 120.231 no
    O4 C26 H26A . . . 109.470 no
    O4 C26 H26B . . . 109.470 no
    O4 C26 H26C . . . 109.467 no
    H26A C26 H26B . . . 109.473 no
    H26A C26 H26C . . . 109.476 no
    H26B C26 H26C . . . 109.471 no
loop_
    _geom_torsion_atom_site_label_1
    _geom_torsion_atom_site_label_2
    _geom_torsion_atom_site_label_3
    _geom_torsion_atom_site_label_4
    _geom_torsion_site_symmetry_1
    _geom_torsion_site_symmetry_2
    _geom_torsion_site_symmetry_3
    _geom_torsion_site_symmetry_4
    _geom_torsion
    _geom_torsion_publ_flag
    C10 O1 C11 C12 . . . . -164.47(9) no
    C10 O1 C11 C16 . . . . 14.26(16) no
    C11 O1 C10 C5 . . . . -13.16(16) no
    C11 O1 C10 C9 . . . . 165.66(9) no
    C26 O4 C25 C20 . . . . -174.47(16) no
    C26 O4 C25 C24 . . . . 4.6(3) no
    C6 C5 C10 O1 . . . . 170.15(10) no
    C6 C5 C10 C9 . . . . -8.47(19) no
    C10 C5 C6 O2 . . . . -178.59(11) no
    C10 C5 C6 C7 . . . . -1.71(17) no
    C6 C5 C17 C16 . . . . -154.19(10) no
    C6 C5 C17 C18 . . . . 84.73(13) no
    C17 C5 C6 O2 . . . . -1.49(18) no
    C17 C5 C6 C7 . . . . 175.39(9) no
    C10 C5 C17 C16 . . . . 22.80(15) no
    C10 C5 C17 C18 . . . . -98.28(13) no
    C17 C5 C10 O1 . . . . -6.88(18) no
    C17 C5 C10 C9 . . . . 174.51(10) no
    O2 C6 C7 C8 . . . . -148.51(12) no
    C5 C6 C7 C8 . . . . 34.64(16) no
    C6 C7 C8 C9 . . . . -57.17(15) no
    C7 C8 C9 C10 . . . . 46.59(16) no
    C8 C9 C10 O1 . . . . 166.32(12) no
    C8 C9 C10 C5 . . . . -14.9(2) no
    O1 C11 C12 C13 . . . . -156.06(10) no
    O1 C11 C16 C15 . . . . -175.32(10) no
    O1 C11 C16 C17 . . . . 4.72(18) no
    C12 C11 C16 C15 . . . . 3.24(18) no
    C12 C11 C16 C17 . . . . -176.72(11) no
    C16 C11 C12 C13 . . . . 25.24(18) no
    C11 C12 C13 C14 . . . . -50.00(15) no
    C12 C13 C14 C15 . . . . 49.61(16) no
    C13 C14 C15 O3 . . . . 160.13(13) no
    C13 C14 C15 C16 . . . . -22.03(18) no
    O3 C15 C16 C11 . . . . 172.68(11) no
    O3 C15 C16 C17 . . . . -7.37(17) no
    C14 C15 C16 C11 . . . . -5.16(17) no
    C14 C15 C16 C17 . . . . 174.80(11) no
    C11 C16 C17 C5 . . . . -21.69(15) no
    C11 C16 C17 C18 . . . . 100.83(12) no
    C15 C16 C17 C5 . . . . 158.36(10) no
    C15 C16 C17 C18 . . . . -79.12(13) no
    C5 C17 C18 C19 . . . . -129.02(12) no
    C16 C17 C18 C19 . . . . 110.88(13) no
    C17 C18 C19 C20 . . . . -177.35(11) no
    C18 C19 C20 C21 . . . . -26.5(3) no
    C18 C19 C20 C25 . . . . 154.06(13) no
    C19 C20 C21 C22 . . . . -179.46(12) no
    C19 C20 C25 O4 . . . . -1.7(2) no
    C19 C20 C25 C24 . . . . 179.26(12) no
    C21 C20 C25 O4 . . . . 178.83(12) no
    C21 C20 C25 C24 . . . . -0.2(2) no
    C25 C20 C21 C22 . . . . 0.0(2) no
    C20 C21 C22 C23 . . . . 0.6(3) no
    C21 C22 C23 C24 . . . . -0.9(3) no
    C22 C23 C24 C25 . . . . 0.7(3) no
    C23 C24 C25 O4 . . . . -179.08(15) no
    C23 C24 C25 C20 . . . . -0.1(3) no
loop_
    _geom_hbond_atom_site_label_D
    _geom_hbond_atom_site_label_H
    _geom_hbond_atom_site_label_A
    _geom_hbond_site_symmetry_D
    _geom_hbond_site_symmetry_H
    _geom_hbond_site_symmetry_A
    _geom_hbond_distance_DH
    _geom_hbond_distance_HA
    _geom_hbond_distance_DA
    _geom_hbond_angle_DHA
    _geom_hbond_publ_flag
    C14 H14B O2 . . 1_655 0.970 2.4301 3.3231(18) 153 yes
_iucr_refine_instructions_details
;
TITL 1121
CELL  0.71075 8.53962 9.92430 21.95009 90.000 102.546 90.000
ZERR  4 0.00047 0.00067 0.00122 0.000 0.001 0.000
LATT 1
SYMM    -X, .50+Y, .50-Z
SFAC C H O
UNIT 88 88 16
SHEL 99999.000000 0.000000
L.S. 5
FMAP 2
PLAN -5
WPDB -2
HTAB
BOND $H
CONF
LIST 4
TEMP 23.0
ACTA
SIZE 0.400 0.200 0.200
WGHT    0.078400    0.191200
FVAR       1.08630
O1    3    0.246745    0.652214    0.347152    11.00000    0.05643    0.05662 =
       0.04040   -0.01001    0.01370   -0.02158
O2    3   -0.203145    0.366020    0.293374    11.00000    0.04915    0.05782 =
       0.07875   -0.00311    0.00949   -0.01506
O3    3    0.237516    0.391942    0.166686    11.00000    0.06014    0.06127 =
       0.05004   -0.01367    0.00820    0.00672
O4    3   -0.199297    0.462997    0.025251    11.00000    0.11189    0.05733 =
       0.03608   -0.00242    0.00311    0.01866
C5    1    0.014835    0.515912    0.313093    11.00000    0.03993    0.03807 =
       0.03749    0.00463    0.00522   -0.00096
C6    1   -0.118151    0.441358    0.330470    11.00000    0.03795    0.04197 =
       0.05493    0.00971    0.00726    0.00114
C7    1   -0.138151    0.457079    0.396891    11.00000    0.05053    0.07194 =
       0.05803    0.01911    0.01794   -0.00281
AFIX  23
H7A   2   -0.248655    0.438117    0.398429    11.00000   -1.20000
H7B   2   -0.070617    0.391815    0.423199    11.00000   -1.20000
AFIX   0
C8    1   -0.094772    0.596997    0.422210    11.00000    0.06413    0.07662 =
       0.04295    0.00766    0.02043    0.00880
AFIX  23
H8A   2   -0.105408    0.601765    0.465264    11.00000   -1.20000
H8B   2   -0.167710    0.662159    0.398223    11.00000   -1.20000
AFIX   0
C9    1    0.076870    0.630933    0.418533    11.00000    0.06644    0.06297 =
       0.03882   -0.00323    0.01448   -0.00826
AFIX  23
H9A   2    0.095753    0.726511    0.425963    11.00000   -1.20000
H9B   2    0.150994    0.581863    0.450648    11.00000   -1.20000
AFIX   0
C10   1    0.106331    0.594967    0.356168    11.00000    0.04835    0.04297 =
       0.03589    0.00304    0.00954   -0.00559
C11   1    0.308782    0.604716    0.298587    11.00000    0.04434    0.04068 =
       0.03553    0.00412    0.00737   -0.00546
C12   1    0.479148    0.646947    0.304529    11.00000    0.04644    0.05691 =
       0.05333    0.00237    0.00551   -0.01413
AFIX  23
H12A  2    0.549085    0.585465    0.332228    11.00000   -1.20000
H12B  2    0.494316    0.736450    0.322607    11.00000   -1.20000
AFIX   0
C13   1    0.523427    0.647440    0.241278    11.00000    0.04560    0.05761 =
       0.06577    0.00713    0.01978   -0.00078
AFIX  23
H13A  2    0.469443    0.721562    0.216480    11.00000   -1.20000
H13B  2    0.638165    0.660757    0.246730    11.00000   -1.20000
AFIX   0
C14   1    0.475940    0.515972    0.207333    11.00000    0.04847    0.06202 =
       0.06073    0.00000    0.01684    0.00857
AFIX  23
H14A  2    0.490192    0.524625    0.164854    11.00000   -1.20000
H14B  2    0.547754    0.445638    0.227468    11.00000   -1.20000
AFIX   0
C15   1    0.305162    0.473122    0.205468    11.00000    0.04847    0.04265 =
       0.04019    0.00332    0.00623    0.00913
C16   1    0.224828    0.527827    0.252838    11.00000    0.04101    0.03627 =
       0.03529    0.00435    0.00451    0.00044
C17   1    0.049132    0.496308    0.248936    11.00000    0.04118    0.03375 =
       0.03601   -0.00130    0.00310   -0.00265
AFIX  13
H17   2    0.028927    0.401980    0.236479    11.00000   -1.20000
AFIX   0
C18   1   -0.054462    0.586003    0.200506    11.00000    0.04071    0.03734 =
       0.03877    0.00115    0.00524   -0.00191
C19   1   -0.140287    0.542989    0.146668    11.00000    0.04788    0.04118 =
       0.03690    0.00008    0.00415    0.00150
C20   1   -0.237497    0.627498    0.097138    11.00000    0.04377    0.04323 =
       0.03771    0.00401    0.00405   -0.00305
C21   1   -0.302278    0.750561    0.109492    11.00000    0.05323    0.05063 =
       0.04893    0.00335    0.00985    0.00317
AFIX  43
H21   2   -0.283495    0.781932    0.150361    11.00000   -1.20000
AFIX   0
C22   1   -0.394645    0.827770    0.061967    11.00000    0.06544    0.05344 =
       0.07201    0.01457    0.01438    0.01420
AFIX  43
H22   2   -0.436194    0.910143    0.071068    11.00000   -1.20000
AFIX   0
C23   1   -0.423953    0.781544    0.001642    11.00000    0.07234    0.07033 =
       0.06035    0.02489    0.00134    0.01162
AFIX  43
H23   2   -0.486867    0.832470   -0.030021    11.00000   -1.20000
AFIX   0
C24   1   -0.360891    0.659838   -0.012657    11.00000    0.08135    0.06644 =
       0.04146    0.01091   -0.00332    0.00131
AFIX  43
H24   2   -0.380398    0.629677   -0.053730    11.00000   -1.20000
AFIX   0
C25   1   -0.268412    0.583270    0.034750    11.00000    0.06044    0.04791 =
       0.03913    0.00435    0.00286   -0.00098
C26   1   -0.213191    0.417557   -0.037270    11.00000    0.15906    0.07147 =
       0.04061   -0.00677    0.01194    0.01773
AFIX 137
H26A  2   -0.173082    0.485691   -0.060933    11.00000   -1.20000
H26B  2   -0.323847    0.399967   -0.055769    11.00000   -1.20000
H26C  2   -0.152006    0.336396   -0.037234    11.00000   -1.20000
AFIX   0
H18   2   -0.053941    0.679980    0.211752    11.00000    0.05557
H19   2   -0.138247    0.444375    0.137062    11.00000    0.06298
HKLF 4
REM  1121
REM R1 =  0.0439 for   3248 Fo > 4sig(Fo)  and  0.0552 for all   4100 data
REM    244 parameters refined using      0 restraints
END
;
