# Supplementary material for: 9-[(E)-2-(2-Meth­oxy­phen­yl)ethen­yl]-3,4,5,6,7,9-hexa­hydro-2H-xanthene-1,8-dione
Source: Acta Crystallogr Sect E Struct Rep Online. 2012 Jan 18;68(Pt 2):o454. doi: 10.1107/S1600536812001419 (PMC3275209; doi:10.1107/S1600536812001419)
Supplement: Supplementary file 2 [file e-68-0o454-Isup2.hkl]

# 
# h,k,l, Fc-squared, Fo-squared, sigma(Fo-squared) and status flag 
# 
data_I
_shelx_title ' 1121' 
_shelx_refln_list_code          4 
_shelx_F_calc_maximum      187.39 
_exptl_crystal_F_000       744.00 
_reflns_d_resolution_high  0.7715 
 
loop_ 
 _symmetry_equiv_pos_as_xyz 
 'x, y, z' 
 '-x, y+1/2, -z+1/2' 
 '-x, -y, -z' 
 'x, -y-1/2, z-1/2' 
 
_cell_length_a     8.5396 
_cell_length_b     9.9243 
_cell_length_c    21.9501 
_cell_angle_alpha  90.000 
_cell_angle_beta  102.546 
_cell_angle_gamma  90.000 
 
_shelx_F_squared_multiplier     1.000 
 
loop_ 
 _refln_index_h 
 _refln_index_k 
 _refln_index_l 
 _refln_F_squared_calc 
 _refln_F_squared_meas 
 _refln_F_squared_sigma 
 _refln_observed_status 
   2   0   0     3749.81     3846.15     22.86 o 
   3   0   0     3472.60     3559.10     25.32 o 
   4   0   0     2291.65     2673.47     37.70 o 
   5   0   0      392.66      387.16      6.83 o 
   6   0   0      250.20      275.90      3.68 o 
   7   0   0      108.10       94.55      2.35 o 
   8   0   0       70.87       85.73      3.57 o 
  10   0   0        3.13        4.49      2.63 o 
   1   1   0      308.75      308.45      1.52 o 
   2   1   0     6733.57     6366.55     32.61 o 
   3   1   0      540.13      552.68      2.80 o 
   4   1   0      111.62      127.29      1.05 o 
   5   1   0       29.49       20.93      0.56 o 
   6   1   0        0.72        0.65      0.30 o 
   7   1   0        7.93        7.56      0.33 o 
   8   1   0       55.97       51.29      2.16 o 
   9   1   0        1.80        5.02      2.39 o 
  10   1   0        0.88        1.76      1.72 o 
   0   2   0    19983.97    15436.50    150.18 o 
   1   2   0    12651.68    11326.98     79.04 o 
   2   2   0      149.72      123.17      0.93 o 
   3   2   0      823.63      837.98      4.21 o 
   4   2   0       94.74      106.40      0.83 o 
   5   2   0       47.99       57.12      0.72 o 
   6   2   0       49.24       44.37      0.55 o 
   7   2   0        3.43        4.21      0.38 o 
   8   2   0       31.54       35.20      1.88 o 
   9   2   0       11.85       10.44      1.79 o 
  10   2   0        3.72        0.99      2.45 o 
   1   3   0     2278.92     2306.23     14.06 o 
   2   3   0      119.99      109.09      0.98 o 
   3   3   0        7.49        9.56      0.74 o 
   4   3   0      165.90      168.19      1.34 o 
   5   3   0      236.72      229.74      2.13 o 
   6   3   0       87.30       79.73      0.91 o 
   7   3   0        9.50        8.89      0.48 o 
   8   3   0       12.39       14.14      0.83 o 
   9   3   0       41.23       45.22      2.36 o 
  10   3   0       21.98       26.52      2.57 o 
   0   4   0     3531.66     3578.28     32.57 o 
   1   4   0        3.18        4.95      0.54 o 
   2   4   0     1249.24     1311.01      8.65 o 
   3   4   0      172.11      183.45      1.62 o 
   4   4   0      131.07      152.89      1.74 o 
   5   4   0       27.87       27.80      0.83 o 
   6   4   0      454.21      458.39      3.35 o 
   7   4   0      349.53      355.73      6.17 o 
   8   4   0       38.93       39.03      1.48 o 
   9   4   0        0.21       -0.67      0.67 o 
  10   4   0        0.07        4.27      3.13 o 
   1   5   0        3.98        6.94      0.66 o 
   2   5   0       32.63       38.59      1.01 o 
   3   5   0      161.42      139.62      1.45 o 
   4   5   0      392.18      399.10      2.82 o 
   5   5   0      101.50       99.24      1.62 o 
   6   5   0       62.53       66.83      1.07 o 
   7   5   0       60.46       57.57      1.32 o 
   8   5   0       41.51       41.37      1.64 o 
   9   5   0       51.97       51.31      3.09 o 
   0   6   0       26.49       33.48      2.38 o 
   1   6   0      416.30      401.55      3.51 o 
   2   6   0      409.65      403.42      3.70 o 
   3   6   0       11.02       10.20      1.01 o 
   4   6   0      146.43      137.98      2.00 o 
   5   6   0      378.24      366.45      3.16 o 
   6   6   0      119.36      118.85      1.74 o 
   7   6   0       64.97       63.78      1.94 o 
   8   6   0        6.96        6.64      0.87 o 
   9   6   0        4.47        4.66      1.49 o 
   1   7   0      219.72      242.46      5.40 o 
   2   7   0      244.09      257.47      3.22 o 
   3   7   0      240.81      248.46      4.50 o 
   4   7   0      117.31      114.74      2.16 o 
   5   7   0      267.62      257.85      3.65 o 
   6   7   0       30.29       29.94      1.08 o 
   7   7   0        2.68        3.18      0.91 o 
   8   7   0       16.90       14.06      1.60 o 
   9   7   0       31.15       30.27      1.72 o 
   0   8   0      426.04      442.87      6.39 o 
   1   8   0        0.29        0.00      0.74 o 
   2   8   0        1.20        2.48      1.28 o 
   3   8   0       48.64       50.50      2.02 o 
   4   8   0      436.01      427.87      4.16 o 
   5   8   0        4.33        4.87      1.19 o 
   6   8   0        1.08       -0.19      0.84 o 
   7   8   0       43.95       43.31      1.63 o 
   8   8   0       15.75       12.09      3.42 o 
   1   9   0       32.44       37.26      1.87 o 
   2   9   0       70.91       75.12      1.81 o 
   3   9   0        0.11        0.63      1.01 o 
   4   9   0       37.82       39.55      1.61 o 
   5   9   0      130.83      125.54      2.34 o 
   6   9   0       85.53       84.07      2.07 o 
   7   9   0        0.23       -0.21      0.83 o 
   0  10   0       11.88       15.28      2.01 o 
   1  10   0       56.82       57.39      1.87 o 
   2  10   0       52.92       63.01      2.78 o 
   3  10   0      129.17      123.80      4.72 o 
   4  10   0        3.71        3.54      1.20 o 
   5  10   0        0.24       -0.64      1.59 o 
   6  10   0       15.66       16.46      1.65 o 
   1  11   0        2.32        1.28      1.39 o 
   2  11   0       11.81       16.16      1.82 o 
   3  11   0        0.80        1.38      1.46 o 
   4  11   0        5.62        7.64      1.49 o 
   5  11   0        0.04        0.94      1.29 o 
   0  12   0        5.90        7.37      2.52 o 
   1  12   0        0.20       -0.88      1.68 o 
   2  12   0       42.75       46.48      3.12 o 
   3  12   0       57.86       64.55      3.12 o 
 -10   1   1       11.02       10.03      1.96 o 
  -9   1   1       12.92       11.75      1.03 o 
  -8   1   1       14.38        9.11      0.38 o 
  -7   1   1        4.87        2.27      0.34 o 
  -6   1   1       82.69       75.90      1.18 o 
  -5   1   1     2181.59     2358.02     22.37 o 
  -4   1   1     3254.78     3596.40     17.29 o 
  -3   1   1     1207.30     1248.66      6.10 o 
  -2   1   1    16432.84    14806.95    143.48 o 
  -1   1   1        1.60        5.48      0.23 o 
   1   1   1     4663.31     4399.06     21.95 o 
   2   1   1      384.34      390.34      3.30 o 
   3   1   1      580.54      615.44      4.25 o 
   4   1   1       37.92       39.45      0.40 o 
   5   1   1      152.93      162.30      1.65 o 
   6   1   1        0.11        0.31      0.24 o 
   7   1   1      108.63       97.63      2.40 o 
   8   1   1        0.27       -0.04      0.97 o 
   9   1   1       10.12       15.86      4.40 o 
  10   1   1       29.07       37.20      2.57 o 
 -10   2   1        0.51        2.92      4.15 o 
  -9   2   1       13.60       14.79      1.77 o 
  -8   2   1        1.59        1.06      0.29 o 
  -7   2   1      118.22      119.11      1.07 o 
  -6   2   1       20.84       25.33      0.51 o 
  -5   2   1      411.99      415.68      2.24 o 
  -4   2   1     1554.72     1647.11      8.53 o 
  -3   2   1      484.24      491.33      2.68 o 
  -2   2   1     4237.03     4368.41     24.35 o 
  -1   2   1     2761.96     2950.75     18.37 o 
   0   2   1     7018.90     6244.08     39.40 o 
   1   2   1     5499.77     5479.36     34.27 o 
   2   2   1      681.40      703.92      6.27 o 
   3   2   1      452.85      504.85      2.58 o 
   4   2   1        3.25        2.83      0.31 o 
   5   2   1     1922.68     1971.77     13.25 o 
   6   2   1        5.01        4.91      0.26 o 
   7   2   1        4.17        4.05      0.27 o 
   8   2   1       31.31       30.98      0.87 o 
   9   2   1       84.87       89.48      2.74 o 
  10   2   1       10.36        4.89      2.93 o 
 -10   3   1        8.27       12.29      2.61 o 
  -9   3   1       19.36       20.14      1.59 o 
  -8   3   1       72.91       68.43      1.45 o 
  -7   3   1      247.00      248.35      1.95 o 
  -6   3   1       69.02       72.62      0.95 o 
  -5   3   1      215.00      217.29      1.69 o 
  -4   3   1        4.96        7.58      0.52 o 
  -3   3   1      565.80      622.22      3.67 o 
  -2   3   1        0.17       -0.14      0.39 o 
  -1   3   1       43.89       37.47      0.73 o 
   0   3   1     2828.49     2877.96     17.66 o 
   1   3   1       54.94       64.88      0.98 o 
   2   3   1       18.41       17.75      0.52 o 
   3   3   1      404.89      399.40      2.51 o 
   4   3   1        0.36        0.46      0.61 o 
   5   3   1      199.53      196.60      1.56 o 
   6   3   1      386.10      381.10      2.69 o 
   7   3   1      321.14      296.53      2.53 o 
   8   3   1        5.87        4.83      0.48 o 
   9   3   1        4.21        5.20      1.78 o 
  10   3   1        3.57        2.41      2.13 o 
 -10   4   1       11.88       14.03      3.47 o 
  -9   4   1        0.08        1.42      0.68 o 
  -8   4   1       17.85       19.52      0.81 o 
  -7   4   1       59.04       59.31      1.39 o 
  -6   4   1      106.42      117.61      1.49 o 
  -5   4   1       17.64       16.83      0.68 o 
  -4   4   1        2.04        1.09      0.51 o 
  -3   4   1      762.99      814.90      4.97 o 
  -2   4   1       20.73       24.08      0.67 o 
  -1   4   1      505.72      562.68      3.93 o 
   0   4   1        0.68        0.47      0.54 o 
   1   4   1       98.77      114.01      1.15 o 
   2   4   1       61.16       58.50      2.18 o 
   3   4   1       63.82       66.47      0.84 o 
   4   4   1      153.19      168.89      1.45 o 
   5   4   1       99.12       91.29      1.06 o 
   6   4   1      178.44      163.48      1.72 o 
   7   4   1       14.79       15.76      0.62 o 
   8   4   1      148.96      135.70      2.93 o 
   9   4   1        6.77        6.19      2.03 o 
  10   4   1        2.37        1.33      3.00 o 
 -10   5   1       14.34       15.79      3.70 o 
  -9   5   1       23.26       25.29      1.03 o 
  -8   5   1       11.85       11.16      0.64 o 
  -7   5   1       22.40       23.44      1.23 o 
  -6   5   1      342.42      347.37      4.12 o 
  -5   5   1        1.10        0.46      0.63 o 
  -4   5   1      326.83      314.05      2.69 o 
  -3   5   1       15.63       12.36      1.32 o 
  -2   5   1      374.00      397.67      3.10 o 
  -1   5   1      577.17      658.79      4.71 o 
   0   5   1       59.81       76.59      1.16 o 
   1   5   1       66.09       55.54      1.08 o 
   2   5   1       55.55       54.10      1.08 o 
   3   5   1      337.75      305.57      2.56 o 
   4   5   1      338.01      307.54      2.31 o 
   5   5   1     1073.14     1044.99      7.05 o 
   6   5   1       25.11       30.39      0.95 o 
   7   5   1      125.23      126.60      1.64 o 
   8   5   1        5.08        3.47      0.60 o 
   9   5   1        2.73        1.20      2.25 o 
  -9   6   1       28.88       30.27      1.60 o 
  -8   6   1       23.43       28.95      1.37 o 
  -7   6   1        9.14        7.75      0.87 o 
  -6   6   1       36.38       35.07      1.27 o 
  -5   6   1       86.81       81.04      1.56 o 
  -4   6   1      260.21      254.90      3.32 o 
  -3   6   1        3.04        4.94      0.80 o 
  -2   6   1        0.58        2.77      0.88 o 
  -1   6   1      251.19      269.06      2.48 o 
   0   6   1       95.72       99.56      1.83 o 
   1   6   1      902.34     1040.01      8.52 o 
   2   6   1      161.96      175.81      1.98 o 
   3   6   1      356.03      369.71      2.82 o 
   4   6   1        1.63        1.84      0.83 o 
   5   6   1     1434.62     1425.47     10.35 o 
   6   6   1      111.38      113.17      1.66 o 
   7   6   1       41.61       43.32      1.26 o 
   8   6   1        6.67        4.81      0.97 o 
   9   6   1        0.72        0.86      2.97 o 
  -9   7   1       67.95       70.41      1.94 o 
  -8   7   1       11.45       12.99      1.44 o 
  -7   7   1       12.26       10.49      1.11 o 
  -6   7   1        0.19        0.44      0.77 o 
  -5   7   1       76.08       70.00      1.73 o 
  -4   7   1        1.94        0.79      0.99 o 
  -3   7   1       88.11       91.02      2.99 o 
  -2   7   1      162.05      176.67      2.11 o 
  -1   7   1        6.03        8.49      1.07 o 
   0   7   1       12.75       15.48      1.41 o 
   1   7   1      272.51      325.33      3.07 o 
   2   7   1        0.03       -0.84      0.94 o 
   3   7   1      209.16      198.97      3.36 o 
   4   7   1      618.72      610.90      5.89 o 
   5   7   1      115.99      119.59      2.05 o 
   6   7   1        0.02        0.20      0.70 o 
   7   7   1        0.00        0.85      0.68 o 
   8   7   1        5.25        5.28      0.95 o 
  -8   8   1       83.18       91.15      1.89 o 
  -7   8   1        5.44        3.75      1.01 o 
  -6   8   1        3.23        3.59      0.86 o 
  -5   8   1       36.60       34.41      1.25 o 
  -4   8   1      271.26      260.95      3.42 o 
  -3   8   1       38.18       35.26      1.52 o 
  -2   8   1        1.88        1.32      0.99 o 
  -1   8   1       51.60       50.33      1.71 o 
   0   8   1       11.23       15.73      2.07 o 
   1   8   1      116.91      109.19      5.50 o 
   2   8   1       11.19       13.72      1.25 o 
   3   8   1      288.07      279.76      3.73 o 
   4   8   1      357.13      355.77      3.34 o 
   5   8   1       64.26       61.55      1.35 o 
   6   8   1        4.03        4.97      1.22 o 
   7   8   1        8.34        7.62      1.07 o 
   8   8   1       79.04       82.59      4.14 o 
  -7   9   1        6.06        8.72      1.58 o 
  -6   9   1       39.70       42.46      1.77 o 
  -5   9   1        0.70        3.09      1.07 o 
  -4   9   1       95.70       91.74      1.95 o 
  -3   9   1       28.28       28.06      1.68 o 
  -2   9   1       15.69       17.73      1.80 o 
  -1   9   1       43.83       51.96      1.61 o 
   0   9   1        6.30        6.67      1.32 o 
   1   9   1      123.88      136.83      3.00 o 
   2   9   1      121.56      125.23      2.94 o 
   3   9   1       95.63       96.76      2.24 o 
   4   9   1       12.49       12.59      1.29 o 
   5   9   1        8.75       11.09      2.40 o 
   6   9   1        9.69       12.12      1.30 o 
   7   9   1       15.01       19.03      1.48 o 
  -6  10   1        6.56        7.52      1.24 o 
  -5  10   1        0.61        0.33      0.96 o 
  -4  10   1        7.29        4.54      1.25 o 
  -3  10   1        9.12       12.39      1.59 o 
  -2  10   1       26.07       27.29      1.64 o 
  -1  10   1        0.03       -1.27      1.31 o 
   0  10   1        5.00        5.14      1.41 o 
   1  10   1       17.98       14.08      1.68 o 
   2  10   1        8.90        8.63      1.40 o 
   3  10   1        3.39        2.12      1.31 o 
   4  10   1        3.77        3.50      1.24 o 
   5  10   1        0.04        0.09      0.88 o 
   6  10   1        0.30        0.97      1.29 o 
  -5  11   1       14.21       16.54      1.71 o 
  -4  11   1        0.01        0.19      1.26 o 
  -3  11   1       15.67       14.77      2.25 o 
  -2  11   1       23.33       25.74      2.16 o 
  -1  11   1       30.95       27.81      2.23 o 
   0  11   1        0.00        0.28      1.25 o 
   1  11   1       48.97       55.32      2.17 o 
   2  11   1       16.09       15.67      2.31 o 
   3  11   1        4.02        3.80      1.56 o 
   4  11   1       23.43       29.95      1.97 o 
   5  11   1        0.12        0.13      1.32 o 
  -3  12   1        0.47        1.34      1.55 o 
  -2  12   1        0.77        0.78      1.69 o 
  -1  12   1       18.92       25.70      2.58 o 
   0  12   1       10.18       14.95      2.26 o 
   1  12   1       39.20       45.95      2.98 o 
   2  12   1        1.38        2.92      1.82 o 
   3  12   1        0.97        1.04      1.43 o 
 -10   0   2        0.06       -0.36      3.35 o 
  -9   0   2       17.93       11.69      0.48 o 
  -8   0   2       14.77       19.42      0.66 o 
  -7   0   2      133.42      125.63      1.42 o 
  -6   0   2      287.11      333.20      3.08 o 
  -5   0   2        0.56        0.64      0.82 o 
  -4   0   2     9186.07     9511.67    116.99 o 
  -3   0   2       98.83       94.50      1.12 o 
  -2   0   2     1258.96     1226.86     15.14 o 
   1   0   2      953.65      872.46      8.73 o 
   2   0   2     4536.78     4381.09     38.76 o 
   3   0   2      108.16      103.01      1.50 o 
   4   0   2     1207.70     1241.52     11.72 o 
   5   0   2     1369.29     1416.06     22.09 o 
   6   0   2      260.92      258.88      5.26 o 
   7   0   2       89.96       92.15      5.02 o 
   8   0   2       56.90       61.35      3.39 o 
  10   0   2        3.16        6.71      3.07 o 
 -10   1   2        5.49        3.72      3.81 o 
  -9   1   2       26.98       22.32      1.07 o 
  -8   1   2       15.76       17.89      0.72 o 
  -7   1   2        2.86        2.37      0.35 o 
  -6   1   2       61.96       47.78      0.77 o 
  -5   1   2       65.66       82.29      0.92 o 
  -4   1   2      590.25      626.05      3.28 o 
  -3   1   2      202.84      228.33      1.32 o 
  -2   1   2     4154.06     4120.28     22.57 o 
  -1   1   2     1465.98     1503.43      8.57 o 
   1   1   2     4223.40     4199.80     25.49 o 
   2   1   2      860.56      893.80      5.50 o 
   3   1   2       21.14       22.76      0.45 o 
   4   1   2       20.65       28.62      0.58 o 
   5   1   2      109.02      111.48      0.98 o 
   6   1   2       64.65       63.57      1.52 o 
   7   1   2      114.50      112.50      2.23 o 
   8   1   2        5.24        5.33      1.66 o 
   9   1   2        0.00        1.05      2.72 o 
  10   1   2        2.27        4.64      2.16 o 
 -10   2   2        0.15       -0.74      3.68 o 
  -9   2   2        7.24        7.03      0.84 o 
  -8   2   2        1.13        0.69      0.39 o 
  -7   2   2       20.84       24.03      0.60 o 
  -6   2   2      103.59      107.18      0.95 o 
  -5   2   2       49.72       46.36      0.65 o 
  -4   2   2       11.12        2.60      0.50 o 
  -3   2   2     1890.63     1973.55     10.81 o 
  -2   2   2     3936.10     4191.11     23.45 o 
  -1   2   2     2113.71     2085.04     12.41 o 
   0   2   2     6086.11     5802.82     36.39 o 
   1   2   2     1250.89     1240.92      6.63 o 
   2   2   2      614.99      591.34      2.91 o 
   3   2   2      771.17      797.60      4.24 o 
   4   2   2       70.56       75.56      0.88 o 
   5   2   2        2.61        3.43      0.46 o 
   6   2   2      194.49      191.28      1.22 o 
   7   2   2        2.05        1.23      0.56 o 
   8   2   2       29.11       28.60      1.73 o 
   9   2   2        0.03       -1.80      1.99 o 
  10   2   2        0.05        0.54      2.58 o 
 -10   3   2       21.21        7.62      8.50 o 
  -9   3   2        1.17        0.85      0.46 o 
  -8   3   2        0.08        0.80      0.54 o 
  -7   3   2       34.72       40.22      0.80 o 
  -6   3   2        2.36        1.04      0.40 o 
  -5   3   2       73.67       79.81      1.21 o 
  -4   3   2        0.72        0.54      0.41 o 
  -3   3   2     1589.68     1772.61      9.99 o 
  -2   3   2       54.64       42.22      0.72 o 
  -1   3   2       83.14       99.56      1.01 o 
   0   3   2      535.37      540.80      3.52 o 
   1   3   2      104.52       91.24      0.97 o 
   2   3   2      126.79      120.39      0.98 o 
   3   3   2      163.22      153.41      1.24 o 
   4   3   2      248.30      246.72      1.56 o 
   5   3   2      338.91      368.88      2.46 o 
   6   3   2      121.92      119.16      1.03 o 
   7   3   2       40.60       41.78      0.96 o 
   8   3   2       78.27       74.97      1.97 o 
   9   3   2        4.33        7.09      1.86 o 
  10   3   2       46.55       55.55      3.66 o 
 -10   4   2        0.10        3.92      2.96 o 
  -9   4   2       10.20        9.85      2.50 o 
  -8   4   2       47.35       46.60      1.42 o 
  -7   4   2       22.27       24.85      0.95 o 
  -6   4   2       21.76       17.01      0.80 o 
  -5   4   2      161.71      158.56      1.53 o 
  -4   4   2      171.39      162.78      1.46 o 
  -3   4   2      310.26      351.23      2.56 o 
  -2   4   2      466.01      467.32      3.35 o 
  -1   4   2      243.18      271.67      2.35 o 
   0   4   2       31.96       41.61      0.88 o 
   1   4   2      507.60      549.66      5.15 o 
   2   4   2      154.48      173.47      1.44 o 
   3   4   2     1317.93     1390.47      8.01 o 
   4   4   2       10.41       14.23      0.54 o 
   5   4   2       37.97       40.07      0.78 o 
   6   4   2      119.97      106.64      1.84 o 
   7   4   2       20.83       21.99      0.57 o 
   8   4   2        0.07        0.25      0.26 o 
   9   4   2        6.70        5.68      2.08 o 
  10   4   2       18.70       22.58      4.08 o 
 -10   5   2        2.11        3.99      3.19 o 
  -9   5   2        1.44        0.50      0.70 o 
  -8   5   2        2.43        1.65      0.54 o 
  -7   5   2        4.97        4.45      0.88 o 
  -6   5   2      125.13      119.74      1.83 o 
  -5   5   2      130.76      120.57      1.58 o 
  -4   5   2        2.29        0.77      0.55 o 
  -3   5   2        3.60        5.27      0.83 o 
  -2   5   2       60.16       61.76      1.04 o 
  -1   5   2      400.88      408.79      3.33 o 
   0   5   2     1468.29     1572.24     13.61 o 
   1   5   2     1299.89     1339.16      9.03 o 
   2   5   2        8.29       11.43      0.81 o 
   3   5   2      410.63      430.42      3.07 o 
   4   5   2       54.55       60.08      1.85 o 
   5   5   2      716.99      704.32      7.23 o 
   6   5   2       70.76       78.09      1.26 o 
   7   5   2       53.93       54.77      1.30 o 
   8   5   2       37.17       37.18      0.99 o 
   9   5   2       10.77       17.33      2.96 o 
  -9   6   2       34.99       26.90      1.53 o 
  -8   6   2        2.75        1.44      0.71 o 
  -7   6   2       79.07       81.57      1.37 o 
  -6   6   2       74.64       72.12      1.37 o 
  -5   6   2       32.08       34.04      1.71 o 
  -4   6   2      153.37      145.40      1.88 o 
  -3   6   2      163.17      157.46      2.16 o 
  -2   6   2       41.45       43.28      1.12 o 
  -1   6   2        8.59        4.55      0.85 o 
   0   6   2      645.30      673.12      6.44 o 
   1   6   2       15.58       13.39      1.16 o 
   2   6   2        2.88        3.50      0.73 o 
   3   6   2       55.07       49.14      1.80 o 
   4   6   2     1185.93     1189.37      8.02 o 
   5   6   2       83.06       74.59      1.86 o 
   6   6   2       24.59       23.92      1.06 o 
   7   6   2       50.89       51.04      1.40 o 
   8   6   2        2.37        2.71      1.13 o 
   9   6   2       19.49       25.50      4.10 o 
  -9   7   2       22.72       20.71      1.70 o 
  -8   7   2        6.36        4.92      1.42 o 
  -7   7   2        2.45        2.36      0.90 o 
  -6   7   2       45.81       48.23      1.74 o 
  -5   7   2        7.30        6.74      1.16 o 
  -4   7   2      612.86      590.81      4.59 o 
  -3   7   2       40.85       34.43      1.35 o 
  -2   7   2       34.54       40.34      1.40 o 
  -1   7   2        0.02       -0.28      0.72 o 
   0   7   2      117.79      113.47      1.83 o 
   1   7   2      188.66      218.76      2.66 o 
   2   7   2      114.10      106.33      1.92 o 
   3   7   2      386.79      362.58      3.09 o 
   4   7   2      167.35      171.99      2.29 o 
   5   7   2      194.16      177.61      2.15 o 
   6   7   2      122.69      120.92      2.71 o 
   7   7   2       35.70       38.16      1.05 o 
   8   7   2       47.32       49.41      2.01 o 
  -8   8   2        0.07        0.08      1.03 o 
  -7   8   2       17.07       15.95      1.39 o 
  -6   8   2       10.22       12.49      1.25 o 
  -5   8   2       27.30       28.31      1.25 o 
  -4   8   2      433.47      424.33      4.64 o 
  -3   8   2        0.13       -0.42      1.04 o 
  -2   8   2        0.25       -0.55      0.96 o 
  -1   8   2        0.56        0.56      0.89 o 
   0   8   2      430.52      442.27      6.56 o 
   1   8   2       86.82       85.29      1.75 o 
   2   8   2       16.26       21.45      1.36 o 
   3   8   2        1.11        0.38      1.08 o 
   4   8   2        4.09        5.16      1.23 o 
   5   8   2       15.33       16.02      1.22 o 
   6   8   2       63.10       61.21      1.66 o 
   7   8   2        0.76        0.69      0.72 o 
   8   8   2        1.85        2.23      1.15 o 
  -7   9   2        2.66        4.32      1.21 o 
  -6   9   2       97.32      107.45      3.13 o 
  -5   9   2        7.68        7.89      1.09 o 
  -4   9   2      122.31      118.76      2.14 o 
  -3   9   2      122.02      120.52      2.39 o 
  -2   9   2        7.62        5.36      1.20 o 
  -1   9   2        0.05        0.30      1.21 o 
   0   9   2        0.05        0.93      1.04 o 
   1   9   2        0.08        2.28      1.61 o 
   2   9   2       67.44       71.59      1.96 o 
   3   9   2        9.82        6.69      1.07 o 
   4   9   2        4.19        3.98      1.07 o 
   5   9   2       60.40       56.49      1.59 o 
   6   9   2       42.36       39.74      1.49 o 
   7   9   2        0.09        0.17      0.76 o 
  -6  10   2        0.01        0.28      1.10 o 
  -5  10   2        6.29        8.18      1.42 o 
  -4  10   2        6.29        6.82      1.53 o 
  -3  10   2      282.89      278.26      4.15 o 
  -2  10   2       24.89       25.99      2.29 o 
  -1  10   2        5.28        4.10      1.42 o 
   0  10   2       14.09       14.02      1.59 o 
   1  10   2      102.83      104.71      2.34 o 
   2  10   2        3.97        4.66      1.73 o 
   3  10   2       13.07       12.80      2.49 o 
   4  10   2        7.10        7.57      1.40 o 
   5  10   2       26.99       26.76      1.47 o 
   6  10   2        0.65        1.01      1.56 o 
  -5  11   2       40.62       46.11      1.92 o 
  -4  11   2        0.06        0.86      1.25 o 
  -3  11   2       42.22       36.27      1.93 o 
  -2  11   2        1.68        1.94      1.70 o 
  -1  11   2       31.47       31.57      2.27 o 
   0  11   2       49.67       62.26      2.54 o 
   1  11   2        2.83        2.60      1.56 o 
   2  11   2        0.01       -0.94      1.29 o 
   3  11   2       19.72       23.71      1.64 o 
   4  11   2       14.68       17.98      1.47 o 
   5  11   2        0.44       -0.10      0.95 o 
  -3  12   2        3.48        2.85      2.26 o 
  -2  12   2       35.50       42.48      2.23 o 
  -1  12   2       42.93       43.96      2.52 o 
   0  12   2        0.73        0.87      1.66 o 
   1  12   2        8.31        6.41      2.11 o 
   2  12   2       72.26       81.88      4.19 o 
   3  12   2        0.03        0.31      1.30 o 
 -10   1   3        0.76       -0.14      2.18 o 
  -9   1   3        3.13        2.02      0.51 o 
  -8   1   3       19.58       17.79      0.82 o 
  -7   1   3        0.06        0.04      0.28 o 
  -6   1   3      140.38      125.87      1.00 o 
  -5   1   3        1.42       -0.09      0.27 o 
  -4   1   3       95.38       86.59      0.88 o 
  -3   1   3      237.93      272.45      1.66 o 
  -2   1   3     4761.08     4697.94     29.11 o 
  -1   1   3      492.52      520.36      3.55 o 
   0   1   3     5342.07     5136.93     29.40 o 
   1   1   3     7985.11     7563.69     44.13 o 
   2   1   3      172.50      146.93      0.76 o 
   3   1   3      506.13      553.48      5.17 o 
   4   1   3      148.98      163.71      1.47 o 
   5   1   3      202.06      201.67      2.43 o 
   6   1   3       15.24       20.41      1.29 o 
   7   1   3       22.23       20.92      2.04 o 
   8   1   3       56.16       63.24      2.65 o 
   9   1   3      112.52      125.97      5.38 o 
  10   1   3       90.33       99.51      5.72 o 
 -10   2   3       18.51       16.58     10.25 o 
  -9   2   3       11.85       12.44      1.29 o 
  -8   2   3       37.54       30.12      1.06 o 
  -7   2   3        3.95        5.26      0.42 o 
  -6   2   3      344.67      370.05      2.24 o 
  -5   2   3      568.68      576.74      3.12 o 
  -4   2   3      223.33      197.37      1.52 o 
  -3   2   3       61.65       59.51      1.03 o 
  -2   2   3    11836.24    11403.21     77.34 o 
  -1   2   3     2203.80     2358.19     14.26 o 
   0   2   3      574.70      580.73      3.47 o 
   1   2   3    35113.60    27790.89    305.49 o 
   2   2   3       35.31       44.00      0.71 o 
   3   2   3      690.89      716.37      4.72 o 
   4   2   3       84.61       66.04      0.59 o 
   5   2   3      427.22      436.47      2.32 o 
   6   2   3      265.44      266.02      1.99 o 
   7   2   3       42.32       41.71      1.39 o 
   8   2   3       29.17       26.67      2.06 o 
   9   2   3       30.79       36.38      2.96 o 
  10   2   3       21.15       20.46      3.69 o 
 -10   3   3        1.00       -0.27      3.67 o 
  -9   3   3        0.15        0.25      0.41 o 
  -8   3   3        4.90        2.68      0.57 o 
  -7   3   3        0.37        0.21      0.47 o 
  -6   3   3      205.65      203.39      1.92 o 
  -5   3   3       94.33      105.36      1.15 o 
  -4   3   3        5.57       14.54      0.77 o 
  -3   3   3      196.22      185.41      1.83 o 
  -2   3   3       71.16       69.34      0.87 o 
  -1   3   3      688.77      647.60      4.10 o 
   0   3   3      874.16      836.90      5.16 o 
   1   3   3     9218.03     9133.20     61.24 o 
   2   3   3     1027.91     1081.57      6.55 o 
   3   3   3      580.51      614.94      3.51 o 
   4   3   3       68.95       57.32      0.60 o 
   5   3   3      604.40      594.23      3.23 o 
   6   3   3        7.17        6.70      0.36 o 
   7   3   3      121.58      124.02      1.64 o 
   8   3   3        1.15        1.29      0.30 o 
   9   3   3       14.70       17.21      2.47 o 
  10   3   3        0.72       -1.82      2.23 o 
 -10   4   3        6.33        9.32      4.96 o 
  -9   4   3        5.37        3.13      0.62 o 
  -8   4   3        3.26        2.59      0.85 o 
  -7   4   3       15.54       13.87      0.72 o 
  -6   4   3        0.00        0.07      0.58 o 
  -5   4   3       55.49       54.40      1.13 o 
  -4   4   3      598.45      612.75      4.06 o 
  -3   4   3        2.87        2.03      0.55 o 
  -2   4   3      632.88      698.89      5.34 o 
  -1   4   3     3470.64     3608.78     23.46 o 
   0   4   3      102.27       93.76      1.20 o 
   1   4   3      230.62      250.04      1.98 o 
   2   4   3     2146.37     2256.14     13.06 o 
   3   4   3      201.80      227.60      1.74 o 
   4   4   3       43.86       38.48      0.76 o 
   5   4   3      480.99      484.00      3.29 o 
   6   4   3       25.53       26.53      1.37 o 
   7   4   3        8.11        8.43      0.90 o 
   8   4   3        5.39        4.75      1.13 o 
   9   4   3        0.41       -0.06      2.15 o 
 -10   5   3       25.19       30.43      3.84 o 
  -9   5   3        6.86        7.56      1.36 o 
  -8   5   3       14.24       11.53      0.75 o 
  -7   5   3      219.72      221.57      2.39 o 
  -6   5   3       50.16       50.97      1.32 o 
  -5   5   3       86.85       77.87      1.33 o 
  -4   5   3      149.97      151.41      1.55 o 
  -3   5   3        2.85        8.49      0.82 o 
  -2   5   3      226.60      245.07      3.06 o 
  -1   5   3      312.76      352.39      3.00 o 
   0   5   3      245.50      231.90      2.41 o 
   1   5   3     1168.35     1186.93      8.15 o 
   2   5   3      355.76      400.44      3.15 o 
   3   5   3      150.53      157.44      1.59 o 
   4   5   3       94.95      104.93      1.24 o 
   5   5   3      513.54      496.60      3.82 o 
   6   5   3       45.01       44.02      0.86 o 
   7   5   3        7.42        8.26      0.60 o 
   8   5   3        0.22        0.40      0.83 o 
   9   5   3        2.68        4.62      2.24 o 
  -9   6   3       20.22       20.77      0.88 o 
  -8   6   3       96.85       94.56      1.58 o 
  -7   6   3       33.71       31.75      1.33 o 
  -6   6   3      210.90      201.74      2.43 o 
  -5   6   3       10.80        9.30      0.98 o 
  -4   6   3       10.32       10.53      0.85 o 
  -3   6   3       44.35       45.11      1.14 o 
  -2   6   3       83.26       73.50      1.35 o 
  -1   6   3      346.14      387.56      3.89 o 
   0   6   3      819.99      878.55      9.42 o 
   1   6   3      437.32      481.55      6.38 o 
   2   6   3      446.70      433.35      3.61 o 
   3   6   3      937.50      893.11      6.07 o 
   4   6   3       68.27       58.99      1.28 o 
   5   6   3      547.01      568.60      5.06 o 
   6   6   3       41.38       35.44      1.18 o 
   7   6   3       39.60       42.56      1.22 o 
   8   6   3        9.36        7.53      1.34 o 
   9   6   3       14.83       21.05      4.05 o 
  -9   7   3       20.44       24.39      1.23 o 
  -8   7   3        9.29       13.76      1.75 o 
  -7   7   3       25.62       25.54      1.27 o 
  -6   7   3        8.03        9.27      0.93 o 
  -5   7   3       12.22       13.54      1.20 o 
  -4   7   3        9.01        8.55      1.14 o 
  -3   7   3        6.75        8.50      1.15 o 
  -2   7   3       12.47       20.31      1.12 o 
  -1   7   3        2.26        1.19      1.32 o 
   0   7   3      113.98      132.06      2.18 o 
   1   7   3        3.22        0.61      0.97 o 
   2   7   3       75.58       75.21      1.51 o 
   3   7   3       23.55       27.85      1.13 o 
   4   7   3       95.93       95.50      2.39 o 
   5   7   3      291.55      286.64      2.95 o 
   6   7   3       23.29       20.20      0.98 o 
   7   7   3        2.70        3.25      0.89 o 
   8   7   3        0.02       -1.21      1.25 o 
  -8   8   3       92.04      100.43      3.07 o 
  -7   8   3        2.66        2.22      1.00 o 
  -6   8   3        8.62        7.92      1.08 o 
  -5   8   3        0.66       -0.11      0.87 o 
  -4   8   3       25.43       22.62      1.62 o 
  -3   8   3      479.42      477.34      7.09 o 
  -2   8   3       67.36       68.61      2.18 o 
  -1   8   3        9.64       13.24      1.24 o 
   0   8   3      202.24      202.45      2.64 o 
   1   8   3      104.45       98.44      3.36 o 
   2   8   3        8.04        5.68      1.41 o 
   3   8   3        0.07        0.48      0.88 o 
   4   8   3       58.15       59.59      1.51 o 
   5   8   3        4.99        4.55      0.98 o 
   6   8   3        1.91        3.09      0.88 o 
   7   8   3       15.58       14.75      0.96 o 
   8   8   3       16.65       18.01      2.18 o 
  -7   9   3        0.89        1.44      1.05 o 
  -6   9   3        1.23        1.21      1.43 o 
  -5   9   3       46.59       50.58      1.58 o 
  -4   9   3       34.23       36.28      1.76 o 
  -3   9   3       14.10       17.65      1.85 o 
  -2   9   3       88.05       95.93      2.57 o 
  -1   9   3        0.02        0.32      0.99 o 
   0   9   3       77.70       79.09      2.18 o 
   1   9   3       59.70       73.07      2.14 o 
   2   9   3        1.33        0.19      1.04 o 
   3   9   3       82.28       92.49      2.07 o 
   4   9   3        2.71        2.38      1.06 o 
   5   9   3        4.22        4.20      1.34 o 
   6   9   3       64.60       60.75      1.64 o 
   7   9   3       31.65       28.88      1.32 o 
  -6  10   3        9.86        9.47      1.46 o 
  -5  10   3        0.17        0.28      1.15 o 
  -4  10   3        6.15        6.43      1.35 o 
  -3  10   3      142.79      132.81      2.98 o 
  -2  10   3       15.22       18.89      1.73 o 
  -1  10   3       45.32       43.42      2.13 o 
   0  10   3        4.20        3.55      1.45 o 
   1  10   3       77.81       77.04      2.48 o 
   2  10   3        4.52        4.89      1.39 o 
   3  10   3        2.72        3.77      1.10 o 
   4  10   3       11.76       17.44      1.29 o 
   5  10   3        0.37        0.72      1.29 o 
   6  10   3        9.47       11.10      1.21 o 
  -5  11   3       13.41       16.21      1.94 o 
  -4  11   3       40.11       39.98      3.24 o 
  -3  11   3        0.02        1.15      1.71 o 
  -2  11   3        0.04       -0.21      1.25 o 
  -1  11   3        4.78        4.02      1.66 o 
   0  11   3        0.08        1.37      1.66 o 
   1  11   3        2.64        1.95      1.72 o 
   2  11   3        1.48        2.09      1.99 o 
   3  11   3       14.14       13.95      1.69 o 
   4  11   3        2.99        2.55      1.43 o 
   5  11   3        0.25        0.54      1.24 o 
  -3  12   3        1.16        3.31      1.82 o 
  -2  12   3       22.31       29.17      2.56 o 
  -1  12   3       10.53       10.57      2.26 o 
   0  12   3        5.78        3.18      1.65 o 
   1  12   3        0.48       -1.44      1.85 o 
   2  12   3        2.51        0.10      1.31 o 
   3  12   3        0.52        0.09      1.24 o 
 -11   0   4        2.51       -0.20      2.15 o 
 -10   0   4        1.64       -0.19      1.81 o 
  -9   0   4        0.02        0.39      0.69 o 
  -8   0   4      102.93       99.05      1.63 o 
  -7   0   4       65.65       61.74      2.49 o 
  -6   0   4       67.65       75.65      1.30 o 
  -5   0   4      399.19      474.39      7.69 o 
  -4   0   4     4031.32     4555.97     41.23 o 
  -3   0   4     2568.19     2690.49     16.35 o 
  -2   0   4     4836.38     4705.44     28.80 o 
  -1   0   4    13955.99    12586.51    119.61 o 
   0   0   4     2664.66     2559.90     17.06 o 
   1   0   4     1521.06     1375.63     14.87 o 
   2   0   4      220.59      205.98      3.59 o 
   3   0   4      787.62      804.86      7.41 o 
   4   0   4        0.02        1.26      1.33 o 
   5   0   4      888.69      958.72     13.74 o 
   6   0   4      249.40      244.02      5.19 o 
   7   0   4      495.76      521.37      9.65 o 
   8   0   4      271.13      283.70      7.14 o 
  10   0   4        0.16       -0.57      2.80 o 
 -10   1   4        5.74       -0.15      1.29 o 
  -9   1   4       21.03       16.78      1.19 o 
  -8   1   4       50.26       49.83      0.83 o 
  -7   1   4        7.21        5.53      0.47 o 
  -6   1   4       64.31       74.05      0.79 o 
  -5   1   4       20.32       19.31      0.47 o 
  -4   1   4     1115.48     1243.69      6.48 o 
  -3   1   4     3882.93     4022.73     20.65 o 
  -2   1   4     3341.52     3352.14     23.60 o 
  -1   1   4     4511.26     4522.93     32.33 o 
   0   1   4     1596.68     1605.57      8.21 o 
   1   1   4     2590.97     2574.61     12.40 o 
   2   1   4      571.39      578.00      3.63 o 
   3   1   4      897.73      975.88     12.16 o 
   4   1   4      487.83      513.16      4.57 o 
   5   1   4       27.19       28.64      1.32 o 
   6   1   4        1.91        3.76      1.21 o 
   7   1   4      120.14      116.85      3.87 o 
   8   1   4       40.35       42.76      2.60 o 
   9   1   4        8.38       10.80      3.84 o 
  10   1   4        3.55        5.42      2.34 o 
 -10   2   4       11.76       19.10      2.82 o 
  -9   2   4       14.57       15.73      1.60 o 
  -8   2   4        1.76        1.56      0.46 o 
  -7   2   4      126.06      115.89      1.16 o 
  -6   2   4       57.37       62.89      0.85 o 
  -5   2   4       17.05       13.51      0.48 o 
  -4   2   4     2909.55     3260.49     18.98 o 
  -3   2   4     2454.66     2583.46     16.19 o 
  -2   2   4      521.62      526.38      3.40 o 
  -1   2   4       30.19       33.73      2.15 o 
   0   2   4      898.49      943.81      5.65 o 
   1   2   4      319.94      300.92      1.88 o 
   2   2   4     2849.68     3059.28     15.28 o 
   3   2   4        0.55        0.98      0.28 o 
   4   2   4      913.86     1041.04      4.88 o 
   5   2   4       75.03       82.58      1.25 o 
   6   2   4      108.58       99.61      1.25 o 
   7   2   4      101.33      100.36      2.35 o 
   8   2   4      216.35      209.37      3.79 o 
   9   2   4        3.34        2.89      2.13 o 
  10   2   4        3.60       -0.31      2.59 o 
 -10   3   4       11.75       10.02      4.48 o 
  -9   3   4        1.78       -0.17      0.46 o 
  -8   3   4       94.51       93.41      1.37 o 
  -7   3   4       71.94       73.71      1.29 o 
  -6   3   4      275.63      275.96      2.03 o 
  -5   3   4       44.98       43.51      0.95 o 
  -4   3   4     4626.99     5054.87     34.00 o 
  -3   3   4     1465.73     1566.99      9.15 o 
  -2   3   4     1764.82     1830.27     11.43 o 
  -1   3   4     1952.17     2043.74     12.63 o 
   0   3   4      196.51      194.36      1.51 o 
   1   3   4      468.15      453.10      3.45 o 
   2   3   4     1764.19     1820.51     10.06 o 
   3   3   4        3.20        4.49      0.31 o 
   4   3   4       40.42       40.18      0.58 o 
   5   3   4       25.61       26.43      0.49 o 
   6   3   4      194.11      188.62      1.16 o 
   7   3   4       47.91       49.84      0.84 o 
   8   3   4        0.23        2.74      1.64 o 
   9   3   4        0.94       -0.12      2.25 o 
  10   3   4        8.79        8.61      2.85 o 
 -10   4   4        1.08        2.17      4.27 o 
  -9   4   4       35.47       31.62      1.14 o 
  -8   4   4       19.41       17.20      0.81 o 
  -7   4   4      286.69      269.51      2.20 o 
  -6   4   4        2.38        4.58      0.72 o 
  -5   4   4      135.68      142.95      1.86 o 
  -4   4   4       29.17       21.71      2.26 o 
  -3   4   4      442.58      474.88      3.48 o 
  -2   4   4      177.22      182.20      1.84 o 
  -1   4   4      489.56      544.89      3.89 o 
   0   4   4      654.62      701.78      4.81 o 
   1   4   4      524.60      538.53      3.78 o 
   2   4   4      540.68      589.43      4.17 o 
   3   4   4       72.70       82.65      0.97 o 
   4   4   4      863.48      896.95      5.59 o 
   5   4   4       29.15       34.89      0.65 o 
   6   4   4     1273.20     1236.10      9.08 o 
   7   4   4        3.02        3.15      0.29 o 
   8   4   4        1.65        0.79      0.44 o 
   9   4   4        0.23        0.04      1.39 o 
 -10   5   4       22.49       31.02      3.68 o 
  -9   5   4        4.51        2.75      0.67 o 
  -8   5   4       24.30       26.67      0.90 o 
  -7   5   4        0.05        0.80      0.78 o 
  -6   5   4       23.13       21.89      1.86 o 
  -5   5   4        1.22        1.10      0.65 o 
  -4   5   4        0.00        0.26      0.98 o 
  -3   5   4      627.40      671.51      4.86 o 
  -2   5   4       23.27       24.17      0.90 o 
  -1   5   4      142.87      165.02      1.87 o 
   0   5   4      123.07      139.94      1.53 o 
   1   5   4      799.04      775.33      5.51 o 
   2   5   4      129.87      123.02      3.10 o 
   3   5   4       43.71       41.50      0.84 o 
   4   5   4        4.81        4.69      0.60 o 
   5   5   4       21.21       19.40      1.24 o 
   6   5   4       60.61       59.49      1.06 o 
   7   5   4       18.43       19.68      1.50 o 
   8   5   4      117.48      117.22      4.14 o 
   9   5   4        3.97        4.72      2.34 o 
  -9   6   4       64.66       58.31      1.22 o 
  -8   6   4        0.00       -0.19      0.70 o 
  -7   6   4       69.65       67.50      1.80 o 
  -6   6   4        2.43        2.15      0.88 o 
  -5   6   4        9.16        7.44      0.78 o 
  -4   6   4      146.39      146.85      1.75 o 
  -3   6   4      364.27      374.54      3.33 o 
  -2   6   4       61.42       55.38      2.79 o 
  -1   6   4        1.39        0.83      0.70 o 
   0   6   4      719.31      783.28      8.04 o 
   1   6   4       11.06       16.55      1.02 o 
   2   6   4      131.55      119.44      1.69 o 
   3   6   4      197.43      202.85      2.39 o 
   4   6   4        2.94        3.40      0.77 o 
   5   6   4      145.70      148.86      1.73 o 
   6   6   4       63.73       63.90      1.08 o 
   7   6   4        0.20        0.57      0.61 o 
   8   6   4        0.38       -0.27      1.01 o 
   9   6   4       28.31       29.91      7.03 o 
  -9   7   4        1.77        0.44      0.77 o 
  -8   7   4        1.71        0.71      0.82 o 
  -7   7   4        0.07       -0.39      0.89 o 
  -6   7   4       16.89       18.74      1.16 o 
  -5   7   4       40.82       36.40      1.28 o 
  -4   7   4        5.82        4.97      1.07 o 
  -3   7   4        2.83        2.56      0.94 o 
  -2   7   4       11.04       15.12      1.18 o 
  -1   7   4      144.87      131.38      1.85 o 
   0   7   4       28.63       31.19      1.83 o 
   1   7   4        0.01       -0.31      0.81 o 
   2   7   4      774.26      751.95      7.25 o 
   3   7   4      192.74      184.87      2.07 o 
   4   7   4      143.40      147.37      2.07 o 
   5   7   4       43.10       39.93      1.10 o 
   6   7   4        1.05        1.30      0.64 o 
   7   7   4        2.48        2.75      0.69 o 
   8   7   4        9.11       12.13      1.21 o 
  -8   8   4       17.62       19.42      2.58 o 
  -7   8   4        5.83        5.35      1.47 o 
  -6   8   4        0.00        1.12      0.81 o 
  -5   8   4       14.71       14.88      1.05 o 
  -4   8   4        1.18        1.50      1.02 o 
  -3   8   4        0.54        0.43      1.04 o 
  -2   8   4       23.35       19.55      1.56 o 
  -1   8   4        2.86        3.07      1.09 o 
   0   8   4        2.11        2.09      1.05 o 
   1   8   4      136.99      131.28      2.11 o 
   2   8   4      315.05      304.95      4.02 o 
   3   8   4      161.87      167.79      3.16 o 
   4   8   4       68.78       73.81      1.52 o 
   5   8   4        8.58       10.83      1.36 o 
   6   8   4       82.60       81.68      1.62 o 
   7   8   4        2.95        2.02      0.88 o 
  -7   9   4       11.56       11.26      1.19 o 
  -6   9   4        1.51        2.32      1.00 o 
  -5   9   4       17.71       17.73      1.89 o 
  -4   9   4       62.69       61.17      1.95 o 
  -3   9   4      183.44      175.87      3.47 o 
  -2   9   4        0.00       -0.25      1.01 o 
  -1   9   4       33.55       38.55      1.88 o 
   0   9   4        0.00       -0.21      1.02 o 
   1   9   4      180.32      174.14      3.28 o 
   2   9   4      115.49      111.52      2.43 o 
   3   9   4       15.96       17.46      1.27 o 
   4   9   4        0.05        0.53      1.09 o 
   5   9   4        6.20        5.15      1.12 o 
   6   9   4        8.74        5.98      1.25 o 
   7   9   4        0.04        0.22      0.75 o 
  -6  10   4        1.17        1.18      1.26 o 
  -5  10   4       19.28       19.27      1.72 o 
  -4  10   4       56.43       48.11      2.22 o 
  -3  10   4       74.78       77.40      2.98 o 
  -2  10   4        9.43       15.23      1.84 o 
  -1  10   4       76.13       73.28      2.51 o 
   0  10   4       45.11       46.96      2.17 o 
   1  10   4        3.82        2.16      1.26 o 
   2  10   4       34.96       39.61      1.99 o 
   3  10   4        1.04        2.04      1.32 o 
   4  10   4       53.98       55.25      1.95 o 
   5  10   4        0.05        0.65      1.18 o 
   6  10   4        5.12        7.21      1.46 o 
  -5  11   4       12.02       11.62      1.57 o 
  -4  11   4       21.96       25.56      2.22 o 
  -3  11   4       98.44       98.61      2.96 o 
  -2  11   4        7.68        6.63      2.25 o 
  -1  11   4        0.88       -0.22      1.52 o 
   0  11   4       14.12       17.06      2.08 o 
   1  11   4      105.55      112.12      3.02 o 
   2  11   4        1.16        0.99      1.45 o 
   3  11   4        0.27       -0.56      1.11 o 
   4  11   4       15.44       17.07      1.62 o 
   5  11   4        2.71        2.87      1.46 o 
  -3  12   4        0.45        0.86      1.54 o 
  -2  12   4       55.42       63.67      3.91 o 
  -1  12   4       46.57       45.80      2.53 o 
   0  12   4       10.77       10.34      1.93 o 
   1  12   4        0.04        0.25      1.73 o 
   2  12   4        1.15        0.45      1.54 o 
   3  12   4        1.23        1.05      1.25 o 
 -11   1   5        0.13        0.32      2.46 o 
 -10   1   5        0.04        0.40      1.28 o 
  -9   1   5       52.74       51.25      1.01 o 
  -8   1   5        3.08        8.57      1.31 o 
  -7   1   5        3.21        3.77      0.49 o 
  -6   1   5        8.42        9.13      0.66 o 
  -5   1   5     1513.30     1509.98      8.03 o 
  -4   1   5      130.41      145.88      1.20 o 
  -3   1   5      844.46      786.33      5.01 o 
  -2   1   5      215.77      217.31      1.88 o 
  -1   1   5       50.80       48.31      1.18 o 
   0   1   5     4517.27     4333.17     23.65 o 
   1   1   5       97.73       89.88      0.85 o 
   2   1   5       81.57       82.49      0.59 o 
   3   1   5     1607.80     1715.16     13.15 o 
   4   1   5      168.13      190.75      1.56 o 
   5   1   5        0.01        0.65      1.06 o 
   6   1   5       91.05       95.07      2.86 o 
   7   1   5       78.92       80.33      2.66 o 
   8   1   5       53.89       55.67      2.77 o 
   9   1   5       45.87       53.13      7.24 o 
  10   1   5       42.88       47.02      3.08 o 
 -10   2   5        3.76        0.54      0.77 o 
  -9   2   5        2.33        1.28      0.69 o 
  -8   2   5        9.39        3.53      0.58 o 
  -7   2   5       29.53       28.56      1.01 o 
  -6   2   5        2.19        1.26      0.40 o 
  -5   2   5      128.09      133.62      1.13 o 
  -4   2   5      819.27      849.04      5.14 o 
  -3   2   5      252.84      239.47      1.91 o 
  -2   2   5      571.71      626.33      4.71 o 
  -1   2   5     2901.06     2899.06     17.87 o 
   0   2   5      340.08      347.35      2.06 o 
   1   2   5     1065.50     1090.87      7.28 o 
   2   2   5       69.86       56.79      0.68 o 
   3   2   5       82.50       91.85      0.84 o 
   4   2   5       16.60       19.76      0.41 o 
   5   2   5      168.88      166.61      1.59 o 
   6   2   5       13.03       15.87      1.61 o 
   7   2   5      142.47      131.40      3.28 o 
   8   2   5        2.29        1.69      1.52 o 
   9   2   5        4.70        7.09      3.66 o 
  10   2   5        1.50       -1.42      3.00 o 
 -10   3   5        7.84       10.13      1.25 o 
  -9   3   5       50.34       46.49      1.05 o 
  -8   3   5      142.92      121.17      1.98 o 
  -7   3   5        2.15        3.11      0.67 o 
  -6   3   5        3.33        5.83      0.52 o 
  -5   3   5      229.28      214.73      2.24 o 
  -4   3   5      385.14      361.22      3.89 o 
  -3   3   5     3430.52     3709.04     21.65 o 
  -2   3   5        1.93        1.88      0.56 o 
  -1   3   5       12.70       16.92      0.62 o 
   0   3   5     1336.51     1249.09      7.80 o 
   1   3   5     5212.99     5579.08     32.47 o 
   2   3   5     2915.74     3313.55     18.85 o 
   3   3   5      312.65      351.14      2.08 o 
   4   3   5      291.52      287.59      1.81 o 
   5   3   5      491.40      494.37      2.62 o 
   6   3   5       75.42       74.12      2.25 o 
   7   3   5        0.10        0.41      0.28 o 
   8   3   5        0.32        1.32      1.41 o 
   9   3   5       35.71       45.42      3.09 o 
 -10   4   5        8.56        7.76      0.98 o 
  -9   4   5        6.60        5.23      0.73 o 
  -8   4   5       78.82       76.86      1.28 o 
  -7   4   5       21.69       21.73      0.98 o 
  -6   4   5      294.58      285.53      2.88 o 
  -5   4   5      323.19      325.70      3.69 o 
  -4   4   5     1148.11     1247.47      7.70 o 
  -3   4   5       82.26       82.34      1.39 o 
  -2   4   5     1289.98     1264.82      8.28 o 
  -1   4   5       44.14       51.36      0.88 o 
   0   4   5      670.20      713.23      4.75 o 
   1   4   5       11.36       21.41      0.75 o 
   2   4   5      678.64      708.41      4.51 o 
   3   4   5        0.23        1.34      0.51 o 
   4   4   5      228.05      235.96      2.15 o 
   5   4   5       14.28       17.38      0.99 o 
   6   4   5       85.37       82.05      1.15 o 
   7   4   5        2.25        1.76      0.46 o 
   8   4   5        0.15        0.49      1.38 o 
   9   4   5       24.63       21.70      7.09 o 
 -10   5   5        7.05        9.09      1.68 o 
  -9   5   5        4.90        3.52      0.75 o 
  -8   5   5        8.77        7.42      0.72 o 
  -7   5   5       58.11       47.82      1.44 o 
  -6   5   5      154.69      149.69      1.98 o 
  -5   5   5       40.81       45.56      0.99 o 
  -4   5   5       52.82       48.41      1.02 o 
  -3   5   5       22.48       20.88      1.30 o 
  -2   5   5      218.60      259.03      3.06 o 
  -1   5   5        1.32        0.74      0.61 o 
   0   5   5        0.12        0.36      0.61 o 
   1   5   5     2433.54     2695.80     17.99 o 
   2   5   5      738.64      783.29      5.35 o 
   3   5   5       84.19       92.34      1.22 o 
   4   5   5       40.60       43.49      0.94 o 
   5   5   5      293.09      271.18      2.36 o 
   6   5   5       88.92       97.07      1.09 o 
   7   5   5       22.37       18.45      0.71 o 
   8   5   5        0.01       -0.26      1.78 o 
   9   5   5        0.01        5.42      3.34 o 
  -9   6   5        5.86        3.12      0.84 o 
  -8   6   5       20.75       21.09      1.52 o 
  -7   6   5       42.10       44.09      1.41 o 
  -6   6   5       11.84       13.10      1.90 o 
  -5   6   5        0.05        1.47      0.90 o 
  -4   6   5      305.31      327.00      2.89 o 
  -3   6   5       20.74       17.53      1.57 o 
  -2   6   5       38.52       32.05      1.11 o 
  -1   6   5      285.33      258.63      2.63 o 
   0   6   5       91.73       78.64      1.51 o 
   1   6   5      184.38      201.31      2.06 o 
   2   6   5       28.31       31.82      0.96 o 
   3   6   5       16.18        9.40      0.80 o 
   4   6   5      244.64      248.56      2.82 o 
   5   6   5       12.79       11.27      1.04 o 
   6   6   5        9.60        6.87      0.99 o 
   7   6   5        9.89        8.51      1.23 o 
   8   6   5        0.23        0.85      1.29 o 
  -9   7   5        3.45        2.62      0.89 o 
  -8   7   5        0.04       -0.17      0.95 o 
  -7   7   5        6.33        4.55      0.98 o 
  -6   7   5       36.21       32.50      1.26 o 
  -5   7   5       16.50       17.17      1.16 o 
  -4   7   5       11.73        7.89      1.34 o 
  -3   7   5       84.46       82.97      1.84 o 
  -2   7   5       19.95       15.47      1.11 o 
  -1   7   5      275.01      289.99      3.66 o 
   0   7   5       88.07       95.99      1.61 o 
   1   7   5      106.23      108.81      2.15 o 
   2   7   5       59.68       54.80      1.37 o 
   3   7   5        2.29        2.59      0.85 o 
   4   7   5      588.85      582.82      5.88 o 
   5   7   5       49.94       43.83      1.69 o 
   6   7   5       24.26       22.46      0.91 o 
   7   7   5        2.96        3.36      0.75 o 
   8   7   5        7.28        6.99      1.46 o 
  -8   8   5        5.00        5.16      1.25 o 
  -7   8   5        3.94        5.37      1.27 o 
  -6   8   5        5.00        7.06      1.41 o 
  -5   8   5       43.12       42.55      1.80 o 
  -4   8   5       87.11       93.44      1.98 o 
  -3   8   5        2.79        4.22      1.49 o 
  -2   8   5       11.01       17.39      1.32 o 
  -1   8   5       24.72       15.27      1.17 o 
   0   8   5      275.56      253.58      3.92 o 
   1   8   5        1.41        1.09      1.31 o 
   2   8   5      611.30      635.01      6.43 o 
   3   8   5       29.44       32.38      1.40 o 
   4   8   5        6.28        9.53      1.05 o 
   5   8   5        3.63        3.93      1.03 o 
   6   8   5        1.34        2.59      0.86 o 
   7   8   5       13.34        9.34      1.26 o 
  -7   9   5       13.99       16.27      1.62 o 
  -6   9   5        4.96        4.59      1.33 o 
  -5   9   5        3.44        3.32      1.16 o 
  -4   9   5        0.12       -0.36      1.09 o 
  -3   9   5      112.51      117.89      3.15 o 
  -2   9   5        2.20        1.90      1.41 o 
  -1   9   5        6.95       11.54      1.37 o 
   0   9   5       40.07       38.66      2.77 o 
   1   9   5       79.09       78.72      1.97 o 
   2   9   5       65.48       65.11      1.75 o 
   3   9   5        5.19        6.85      1.14 o 
   4   9   5        7.15        3.73      0.98 o 
   5   9   5      136.55      146.46      2.39 o 
   6   9   5       31.03       31.56      1.19 o 
   7   9   5       46.54       45.54      1.63 o 
  -6  10   5       13.26       14.56      1.56 o 
  -5  10   5        0.08        0.10      1.13 o 
  -4  10   5        3.59        5.96      1.54 o 
  -3  10   5       60.54       61.71      2.14 o 
  -2  10   5        7.18       10.60      1.90 o 
  -1  10   5       48.20       37.78      2.17 o 
   0  10   5        0.44        0.97      1.54 o 
   1  10   5        1.00        2.65      1.25 o 
   2  10   5        7.96        6.25      1.43 o 
   3  10   5       33.27       35.01      1.69 o 
   4  10   5        1.92        2.60      1.22 o 
   5  10   5       27.03       27.44      1.49 o 
   6  10   5        6.49        4.90      1.26 o 
  -5  11   5       23.34       29.21      2.43 o 
  -4  11   5        0.39        0.97      1.43 o 
  -3  11   5       21.09       24.57      2.23 o 
  -2  11   5       26.20       26.32      2.14 o 
  -1  11   5        6.82        7.61      1.75 o 
   0  11   5       32.39       32.51      1.91 o 
   1  11   5        4.04        2.38      2.10 o 
   2  11   5       40.27       39.27      2.11 o 
   3  11   5        5.27        4.04      1.55 o 
   4  11   5        5.92        5.08      1.54 o 
  -3  12   5        2.02        1.89      2.30 o 
  -2  12   5       75.55       70.23      4.24 o 
  -1  12   5        0.16        1.77      1.94 o 
   0  12   5        1.56        0.95      1.63 o 
   1  12   5       17.45       14.70      1.85 o 
   2  12   5       13.26       14.74      2.51 o 
 -11   0   6       13.10       -0.10      1.98 o 
 -10   0   6        6.24        2.72      1.05 o 
  -9   0   6        5.20        2.13      0.77 o 
  -8   0   6        0.02        0.57      0.76 o 
  -7   0   6       50.57       47.73      2.42 o 
  -6   0   6        8.81        9.25      1.00 o 
  -5   0   6        0.84        3.69      0.69 o 
  -4   0   6       10.03        7.43      0.49 o 
  -3   0   6     1373.21     1365.48      8.45 o 
  -2   0   6      638.06      607.88      4.12 o 
  -1   0   6      573.56      593.46      5.14 o 
   0   0   6     1011.73     1016.51      8.20 o 
   1   0   6     3199.58     3115.57     26.77 o 
   2   0   6     1761.80     1713.39     31.45 o 
   3   0   6      126.44      119.56      1.37 o 
   4   0   6      143.51      101.78      3.52 o 
   5   0   6      199.71      189.36      4.23 o 
   6   0   6       59.82       56.11      3.13 o 
   7   0   6      240.21      249.61      6.32 o 
   8   0   6      246.55      243.73      6.86 o 
  10   0   6        1.07        1.77      3.00 o 
 -11   1   6        5.70        0.20      1.43 o 
 -10   1   6        0.01       -0.32      0.60 o 
  -9   1   6       14.20       12.79      0.74 o 
  -8   1   6       28.36       27.67      0.72 o 
  -7   1   6       32.78       30.65      1.00 o 
  -6   1   6       15.50       20.52      0.57 o 
  -5   1   6      249.96      249.51      1.67 o 
  -4   1   6       12.68       16.81      0.56 o 
  -3   1   6       26.47       20.37      0.43 o 
  -2   1   6       52.39       42.08      0.57 o 
  -1   1   6       47.86       42.92      0.50 o 
   0   1   6      105.08      111.41      0.91 o 
   1   1   6     1216.91     1241.76      7.05 o 
   2   1   6        6.15        6.90      0.65 o 
   3   1   6      633.91      628.58      5.91 o 
   4   1   6        4.26        4.60      0.24 o 
   5   1   6      324.93      321.09      3.62 o 
   6   1   6      276.33      291.22      5.30 o 
   7   1   6       32.81       40.75      3.54 o 
   8   1   6        5.63        6.52      2.10 o 
   9   1   6        0.63       -0.93      3.16 o 
  10   1   6        1.36        3.24      2.28 o 
 -10   2   6        5.26        1.39      0.89 o 
  -9   2   6        3.39        2.79      0.64 o 
  -8   2   6        1.09        1.06      0.50 o 
  -7   2   6       63.32       54.88      0.94 o 
  -6   2   6        0.05       -0.06      0.36 o 
  -5   2   6      168.56      158.57      1.36 o 
  -4   2   6      139.12      178.81      1.51 o 
  -3   2   6      471.89      541.56      3.69 o 
  -2   2   6      130.86      127.16      1.37 o 
  -1   2   6       32.01       32.59      0.71 o 
   0   2   6       19.38       14.83      0.39 o 
   1   2   6      876.26      961.06      4.84 o 
   2   2   6       16.36       25.19      0.41 o 
   3   2   6      350.97      398.13      2.00 o 
   4   2   6        0.01        0.19      0.18 o 
   5   2   6       16.24       18.53      0.93 o 
   6   2   6      319.38      326.72      4.63 o 
   7   2   6       74.31       75.35      3.30 o 
   8   2   6       59.28       63.81      2.34 o 
   9   2   6        0.11        0.14      2.90 o 
 -10   3   6        0.89        0.47      1.08 o 
  -9   3   6        2.11        1.50      0.58 o 
  -8   3   6        8.08        6.84      0.71 o 
  -7   3   6        7.02       10.73      0.73 o 
  -6   3   6       13.84       13.06      0.69 o 
  -5   3   6        1.11        2.18      0.53 o 
  -4   3   6      230.26      230.58      2.18 o 
  -3   3   6      522.98      523.73      4.76 o 
  -2   3   6      143.46      129.39      1.91 o 
  -1   3   6      124.94      137.66      1.26 o 
   0   3   6      247.91      236.05      1.86 o 
   1   3   6       66.92       63.62      1.00 o 
   2   3   6        1.18        4.28      0.44 o 
   3   3   6      465.40      477.43      2.69 o 
   4   3   6       49.32       44.20      0.57 o 
   5   3   6        4.67        5.51      0.54 o 
   6   3   6      216.61      212.54      2.39 o 
   7   3   6       61.09       63.30      2.40 o 
   8   3   6       19.11       20.53      1.85 o 
   9   3   6        8.41        9.44      2.33 o 
 -10   4   6        2.24        1.65      0.95 o 
  -9   4   6        0.06        0.32      0.58 o 
  -8   4   6       11.00        8.79      0.82 o 
  -7   4   6      258.28      230.84      2.23 o 
  -6   4   6      273.50      266.62      3.09 o 
  -5   4   6        2.95        2.32      0.79 o 
  -4   4   6       80.03      100.52      1.62 o 
  -3   4   6       15.53        9.72      0.81 o 
  -2   4   6        4.32        2.69      0.77 o 
  -1   4   6      138.54      133.52      1.36 o 
   0   4   6       57.19       52.15      0.87 o 
   1   4   6       63.53       63.48      1.23 o 
   2   4   6     3860.44     4087.20     24.21 o 
   3   4   6      258.97      252.53      1.80 o 
   4   4   6      846.37      867.41      5.25 o 
   5   4   6        0.64        0.72      0.47 o 
   6   4   6      428.67      410.45      4.12 o 
   7   4   6       40.82       35.58      0.96 o 
   8   4   6        6.47        9.21      1.77 o 
   9   4   6        6.09        9.68      2.15 o 
 -10   5   6        9.98        9.46      1.94 o 
  -9   5   6       24.78       19.32      1.02 o 
  -8   5   6        4.54        7.11      0.84 o 
  -7   5   6       71.49       72.31      1.43 o 
  -6   5   6       44.11       45.16      1.40 o 
  -5   5   6       13.99       13.84      1.05 o 
  -4   5   6      200.05      203.01      2.15 o 
  -3   5   6       68.46       70.05      1.59 o 
  -2   5   6      379.56      402.11      3.21 o 
  -1   5   6        1.93        2.52      0.67 o 
   0   5   6      769.51      729.79      6.05 o 
   1   5   6      665.11      664.34      9.88 o 
   2   5   6      930.99      921.63      5.86 o 
   3   5   6      185.96      180.85      1.79 o 
   4   5   6      362.35      365.32      2.76 o 
   5   5   6      278.07      266.40      2.59 o 
   6   5   6        1.53        0.23      0.43 o 
   7   5   6       14.32       13.05      1.33 o 
   8   5   6        8.24       11.81      2.74 o 
   9   5   6       36.44       48.56      3.96 o 
  -9   6   6        3.11        2.39      0.89 o 
  -8   6   6        1.79        1.04      0.80 o 
  -7   6   6       41.84       39.06      1.25 o 
  -6   6   6       63.81       61.87      1.43 o 
  -5   6   6       51.04       50.67      1.10 o 
  -4   6   6       60.76       75.04      1.91 o 
  -3   6   6       13.86       16.80      1.03 o 
  -2   6   6       94.11       89.60      1.69 o 
  -1   6   6       11.28        9.19      0.86 o 
   0   6   6      163.11      158.98      2.42 o 
   1   6   6      116.81      117.85      1.91 o 
   2   6   6        2.29        1.12      0.74 o 
   3   6   6      227.05      219.90      2.18 o 
   4   6   6       30.67       33.40      1.60 o 
   5   6   6        9.31        9.97      0.76 o 
   6   6   6       21.62       19.57      0.72 o 
   7   6   6        0.85        0.72      0.54 o 
   8   6   6        0.14        0.24      1.86 o 
  -9   7   6        5.45        8.23      1.11 o 
  -8   7   6        3.34        1.89      1.01 o 
  -7   7   6        2.88        3.35      1.18 o 
  -6   7   6       26.51       29.45      1.56 o 
  -5   7   6      126.24      123.86      1.91 o 
  -4   7   6       25.77       24.14      1.27 o 
  -3   7   6       49.39       55.53      1.39 o 
  -2   7   6       42.30       43.21      1.62 o 
  -1   7   6      186.22      183.26      2.56 o 
   0   7   6      179.89      172.66      4.30 o 
   1   7   6      340.32      313.96      3.86 o 
   2   7   6        7.72        5.63      1.03 o 
   3   7   6       44.80       46.04      1.41 o 
   4   7   6       13.10       11.01      0.90 o 
   5   7   6       24.89       22.26      0.85 o 
   6   7   6       20.01       23.20      0.96 o 
   7   7   6        0.00       -0.25      0.66 o 
   8   7   6        0.12       -0.07      1.90 o 
  -8   8   6        0.11        1.71      1.14 o 
  -7   8   6        5.54        5.30      1.22 o 
  -6   8   6       32.33       32.58      1.26 o 
  -5   8   6      129.10      112.02      1.91 o 
  -4   8   6        2.18        1.29      1.01 o 
  -3   8   6        6.76        2.73      1.13 o 
  -2   8   6       12.82        9.03      1.24 o 
  -1   8   6        9.54        7.31      1.21 o 
   0   8   6      183.98      198.85      2.75 o 
   1   8   6      477.64      473.62      4.85 o 
   2   8   6        4.09        3.27      1.13 o 
   3   8   6       27.96       31.41      1.27 o 
   4   8   6       16.83       18.23      1.13 o 
   5   8   6        0.75        1.52      0.78 o 
   6   8   6        2.09        3.00      0.88 o 
   7   8   6       14.07       15.35      2.20 o 
  -7   9   6       45.91       52.29      2.00 o 
  -6   9   6        0.66       -0.15      1.02 o 
  -5   9   6       10.70       13.22      1.28 o 
  -4   9   6        2.07        2.59      1.32 o 
  -3   9   6        3.83        1.23      1.29 o 
  -2   9   6      108.52      113.75      3.68 o 
  -1   9   6       40.25       37.95      2.25 o 
   0   9   6      410.27      416.56      7.61 o 
   1   9   6       24.58       23.47      1.59 o 
   2   9   6       17.34       13.35      1.50 o 
   3   9   6       96.09       96.61      1.89 o 
   4   9   6        0.15        0.77      0.92 o 
   5   9   6       81.99       85.70      2.22 o 
   6   9   6        3.36        1.51      0.95 o 
  -6  10   6        0.07       -0.05      1.22 o 
  -5  10   6        0.05       -0.15      1.16 o 
  -4  10   6        7.99        9.53      1.84 o 
  -3  10   6       36.34       39.87      2.75 o 
  -2  10   6        2.88        4.60      1.58 o 
  -1  10   6      122.12      136.91      6.40 o 
   0  10   6        1.74        2.08      1.32 o 
   1  10   6        2.86        2.38      1.40 o 
   2  10   6       12.00        7.92      1.32 o 
   3  10   6        4.39        4.66      1.24 o 
   4  10   6       59.43       62.55      2.94 o 
   5  10   6        0.30        0.15      1.06 o 
  -5  11   6        0.00        1.40      1.66 o 
  -4  11   6       24.73       31.11      2.44 o 
  -3  11   6       31.74       33.33      4.14 o 
  -2  11   6       25.82       23.61      2.12 o 
  -1  11   6        1.81        2.86      1.68 o 
   0  11   6       40.15       43.40      2.36 o 
   1  11   6       89.04       91.48      2.46 o 
   2  11   6       12.77       16.33      1.58 o 
   3  11   6        1.21        1.37      1.15 o 
   4  11   6        5.07        7.64      1.30 o 
  -3  12   6        0.70       -0.22      1.54 o 
  -2  12   6        6.57        8.95      2.46 o 
  -1  12   6        1.72        1.55      1.70 o 
   0  12   6        0.17        1.32      1.82 o 
   1  12   6        3.40        4.44      1.95 o 
   2  12   6        4.68        5.47      1.55 o 
 -11   1   7        2.92        0.27      1.38 o 
 -10   1   7        2.66        0.99      0.59 o 
  -9   1   7       54.22       52.22      1.11 o 
  -8   1   7        2.83        4.28      0.63 o 
  -7   1   7        0.01        0.52      0.52 o 
  -6   1   7       73.28       60.48      0.81 o 
  -5   1   7      149.42      158.45      1.33 o 
  -4   1   7      700.09      716.09      4.41 o 
  -3   1   7      461.91      434.15      2.66 o 
  -2   1   7     2830.24     2908.62     17.71 o 
  -1   1   7     1381.22     1336.20     17.93 o 
   0   1   7      610.13      666.53      3.56 o 
   1   1   7      120.24      128.43      0.99 o 
   2   1   7      158.80      184.28      1.17 o 
   3   1   7        4.02        4.84      0.34 o 
   4   1   7       24.96       21.38      0.38 o 
   5   1   7      280.64      326.82      3.73 o 
   6   1   7      216.81      225.42      3.49 o 
   7   1   7        4.14        3.91      2.29 o 
   8   1   7        2.42        2.43      1.85 o 
   9   1   7        7.70        6.10      5.31 o 
 -10   2   7        0.10        0.38      0.63 o 
  -9   2   7        0.03        0.33      0.63 o 
  -8   2   7       15.42       16.07      0.85 o 
  -7   2   7      136.73      138.73      1.53 o 
  -6   2   7        2.17        0.71      0.42 o 
  -5   2   7      554.23      538.38      3.43 o 
  -4   2   7        4.75        5.79      0.60 o 
  -3   2   7      346.90      407.26      3.05 o 
  -2   2   7      202.76      236.17      2.25 o 
  -1   2   7      106.38      112.04      1.36 o 
   0   2   7      204.79      207.73      1.39 o 
   1   2   7        1.30        0.24      0.27 o 
   2   2   7      267.01      317.77      1.81 o 
   3   2   7       29.57       26.26      0.54 o 
   4   2   7       12.93       13.03      0.33 o 
   5   2   7        2.23        0.93      0.46 o 
   6   2   7      144.26      151.38      3.00 o 
   7   2   7      644.69      668.88     12.33 o 
   8   2   7       10.90       19.62      1.83 o 
   9   2   7      107.02      126.15      5.96 o 
 -10   3   7       29.36       32.14      1.12 o 
  -9   3   7        6.00        7.69      0.72 o 
  -8   3   7      263.20      247.49      2.14 o 
  -7   3   7      179.27      177.48      2.04 o 
  -6   3   7      217.47      225.09      1.86 o 
  -5   3   7      111.45      111.90      1.47 o 
  -4   3   7      455.71      510.01      4.18 o 
  -3   3   7       28.13       23.98      1.79 o 
  -2   3   7       75.24       90.08      1.10 o 
  -1   3   7      645.45      702.57      4.78 o 
   0   3   7      430.73      447.33      2.80 o 
   1   3   7     4332.44     4848.62     28.52 o 
   2   3   7      129.62      131.39      1.22 o 
   3   3   7      286.04      313.58      1.97 o 
   4   3   7        6.15        5.39      0.37 o 
   5   3   7      408.63      439.93      3.74 o 
   6   3   7        0.68        1.39      0.39 o 
   7   3   7       13.66       15.59      1.96 o 
   8   3   7        0.79        2.17      1.54 o 
   9   3   7       30.66       41.70      5.47 o 
 -10   4   7        5.42        4.85      0.79 o 
  -9   4   7       17.26       13.84      0.88 o 
  -8   4   7       32.94       40.88      1.29 o 
  -7   4   7        3.54        2.74      0.68 o 
  -6   4   7       61.45       64.52      1.25 o 
  -5   4   7       17.40       22.16      0.95 o 
  -4   4   7      183.56      209.57      2.15 o 
  -3   4   7      912.84     1003.53      7.03 o 
  -2   4   7     1470.15     1547.47     10.36 o 
  -1   4   7       82.12       81.58      1.28 o 
   0   4   7      245.01      228.57      2.05 o 
   1   4   7        9.43        7.53      0.62 o 
   2   4   7       58.18       72.34      0.96 o 
   3   4   7       15.69       15.83      0.59 o 
   4   4   7       30.31       28.71      1.10 o 
   5   4   7        3.88        2.89      0.45 o 
   6   4   7      234.05      238.10      1.89 o 
   7   4   7       44.35       44.21      1.19 o 
   8   4   7        1.41        1.00      1.70 o 
   9   4   7       42.91       53.14      2.77 o 
 -10   5   7       19.58       20.68      1.14 o 
  -9   5   7        2.23        2.90      0.87 o 
  -8   5   7       88.32       70.88      2.05 o 
  -7   5   7       19.01       20.31      1.07 o 
  -6   5   7       50.81       50.42      1.32 o 
  -5   5   7        2.88        0.94      0.76 o 
  -4   5   7       36.14       30.95      0.98 o 
  -3   5   7      395.91      381.49      3.19 o 
  -2   5   7        3.58        3.10      1.05 o 
  -1   5   7        0.63        0.89      0.60 o 
   0   5   7      231.55      223.11      2.25 o 
   1   5   7      902.83      898.76      5.63 o 
   2   5   7      279.05      267.16      2.47 o 
   3   5   7      160.82      157.22      1.46 o 
   4   5   7      147.06      142.46      1.65 o 
   5   5   7       91.33       91.17      1.30 o 
   6   5   7       27.43       26.42      0.93 o 
   7   5   7        0.06        0.32      0.76 o 
   8   5   7        0.34       -0.38      2.29 o 
  -9   6   7        1.68        0.96      0.74 o 
  -8   6   7        0.13        0.75      0.96 o 
  -7   6   7       16.44       19.59      1.24 o 
  -6   6   7        0.09        0.17      0.78 o 
  -5   6   7        0.13       -0.14      0.65 o 
  -4   6   7        2.91        3.40      0.99 o 
  -3   6   7       14.30       15.66      1.33 o 
  -2   6   7      268.81      261.85      2.73 o 
  -1   6   7       21.79       23.25      1.18 o 
   0   6   7       20.97       18.25      0.91 o 
   1   6   7       25.04       21.06      1.06 o 
   2   6   7       12.56       10.90      0.77 o 
   3   6   7       23.50       25.73      1.42 o 
   4   6   7       52.57       43.75      0.99 o 
   5   6   7       30.19       28.95      1.10 o 
   6   6   7        0.17        0.61      0.61 o 
   7   6   7       12.61       11.92      2.61 o 
   8   6   7       22.90       24.22      2.73 o 
  -9   7   7       22.52       23.77      1.28 o 
  -8   7   7       28.39       27.41      1.47 o 
  -7   7   7       24.36       20.52      1.35 o 
  -6   7   7       43.66       39.18      1.56 o 
  -5   7   7      119.13      111.21      2.18 o 
  -4   7   7       64.84       59.54      1.71 o 
  -3   7   7        7.55        6.18      1.23 o 
  -2   7   7       14.02       17.59      1.19 o 
  -1   7   7      182.47      191.26      2.43 o 
   0   7   7       97.43      102.50      1.80 o 
   1   7   7        1.51        2.22      0.98 o 
   2   7   7      278.85      280.51      2.66 o 
   3   7   7        8.53       10.97      0.95 o 
   4   7   7       46.99       43.28      1.15 o 
   5   7   7        0.38        0.38      0.66 o 
   6   7   7       35.73       32.57      1.30 o 
   7   7   7        0.05        0.46      0.95 o 
   8   7   7        0.96       -0.96      2.63 o 
  -8   8   7       53.67       58.06      2.07 o 
  -7   8   7       11.89       13.75      1.96 o 
  -6   8   7       19.23       18.72      1.26 o 
  -5   8   7        0.01        0.42      1.07 o 
  -4   8   7        2.96        2.74      1.27 o 
  -3   8   7        4.95        2.56      1.18 o 
  -2   8   7        5.01        2.71      1.28 o 
  -1   8   7       16.56       19.89      1.39 o 
   0   8   7      155.79      154.82      2.87 o 
   1   8   7        0.93        0.31      1.08 o 
   2   8   7      385.07      355.58      3.37 o 
   3   8   7        9.78       12.91      1.14 o 
   4   8   7        1.83        2.24      0.93 o 
   5   8   7        0.02       -0.03      0.68 o 
   6   8   7        0.79        1.40      0.89 o 
   7   8   7       15.15       16.53      1.24 o 
  -7   9   7       15.11       14.61      1.52 o 
  -6   9   7        8.28        7.31      1.43 o 
  -5   9   7        8.30        8.94      1.24 o 
  -4   9   7       33.25       34.52      1.94 o 
  -3   9   7       20.61       18.33      1.91 o 
  -2   9   7       17.98       13.10      1.72 o 
  -1   9   7      101.06      107.84      2.38 o 
   0   9   7       12.33       12.56      2.07 o 
   1   9   7        3.58        4.44      1.32 o 
   2   9   7       43.35       48.52      1.61 o 
   3   9   7       72.15       74.01      1.91 o 
   4   9   7       48.05       51.87      1.88 o 
   5   9   7        0.55        1.35      0.90 o 
   6   9   7        2.58        2.84      1.06 o 
  -6  10   7       18.89       19.03      1.68 o 
  -5  10   7        6.72       12.44      2.06 o 
  -4  10   7       32.34       31.82      2.44 o 
  -3  10   7       27.70       30.83      2.14 o 
  -2  10   7      220.17      224.73      3.91 o 
  -1  10   7      106.23      108.75      2.65 o 
   0  10   7       63.51       61.91      3.09 o 
   1  10   7       82.67       81.18      3.21 o 
   2  10   7      100.40       85.77      2.03 o 
   3  10   7        6.66        5.13      1.38 o 
   4  10   7       52.90       56.55      2.77 o 
   5  10   7        5.75        5.76      1.36 o 
  -5  11   7       11.96       10.67      1.54 o 
  -4  11   7        1.97       -0.24      1.45 o 
  -3  11   7       17.15       18.30      2.05 o 
  -2  11   7        5.09        5.10      2.41 o 
  -1  11   7       32.81       30.00      2.13 o 
   0  11   7        6.97       10.49      1.61 o 
   1  11   7       50.19       46.97      3.07 o 
   2  11   7        7.37        6.95      1.57 o 
   3  11   7       32.40       38.41      2.08 o 
   4  11   7       30.61       28.68      1.68 o 
  -3  12   7       36.76       36.82      2.37 o 
  -2  12   7       45.65       63.70      2.84 o 
  -1  12   7        0.30       -0.80      1.69 o 
   0  12   7        2.32        0.60      1.46 o 
   1  12   7       22.72       18.98      2.05 o 
   2  12   7        6.91        5.44      1.52 o 
 -11   0   8       12.53        0.31      1.87 o 
 -10   0   8       33.82       41.57      2.22 o 
  -9   0   8        0.54        0.41      0.71 o 
  -8   0   8        7.39        9.63      1.03 o 
  -7   0   8       22.90       18.98      1.14 o 
  -6   0   8       63.35       64.33      2.20 o 
  -5   0   8      363.32      320.50      4.65 o 
  -4   0   8      141.08      147.44      1.46 o 
  -3   0   8        2.68        1.70      0.39 o 
  -2   0   8     3150.03       14.39      0.17 o 
  -1   0   8     1636.76     1697.26     14.11 o 
   0   0   8     1051.90     1105.14     15.29 o 
   1   0   8      191.87      188.85      1.92 o 
   2   0   8      200.27      191.91      2.76 o 
   3   0   8      269.13      328.04      2.47 o 
   4   0   8      663.97      710.19     10.42 o 
   5   0   8        3.82        6.94      1.87 o 
   6   0   8      132.41      136.93      4.36 o 
   7   0   8        1.02        0.06      3.26 o 
   8   0   8       20.19       14.68      3.27 o 
 -11   1   8       21.83       20.91      1.86 o 
 -10   1   8        0.29        0.08      0.49 o 
  -9   1   8        7.50        8.34      0.75 o 
  -8   1   8       68.25       66.05      1.36 o 
  -7   1   8      472.31      467.21      3.23 o 
  -6   1   8       18.48       20.23      0.72 o 
  -5   1   8      175.88      184.08      1.69 o 
  -4   1   8      805.21      861.61      5.09 o 
  -3   1   8      214.83      262.69      1.76 o 
  -2   1   8      162.64      153.76      1.73 o 
  -1   1   8      735.93      792.32     15.47 o 
   0   1   8     2031.34     2132.39     11.59 o 
   1   1   8      109.70      106.96      0.77 o 
   2   1   8     1837.37     2015.00     13.84 o 
   3   1   8        4.83        5.65      0.33 o 
   4   1   8      177.84      162.96      1.43 o 
   5   1   8       83.23       88.53      1.83 o 
   6   1   8      131.32      141.76      2.88 o 
   7   1   8        5.96        5.18      2.28 o 
   8   1   8        0.10       -0.20      1.71 o 
 -10   2   8        7.57        7.56      1.37 o 
  -9   2   8       15.14       13.55      1.04 o 
  -8   2   8        1.98        1.35      0.62 o 
  -7   2   8      251.86      231.94      2.18 o 
  -6   2   8       46.71       48.75      0.96 o 
  -5   2   8      437.91      455.99      2.93 o 
  -4   2   8      110.66      106.87      1.54 o 
  -3   2   8      837.55      921.37      5.98 o 
  -2   2   8      358.04      373.13      3.20 o 
  -1   2   8      142.66      172.52      1.41 o 
   0   2   8      354.05      359.68      2.42 o 
   1   2   8     2353.60     2578.93     14.55 o 
   2   2   8        5.54        8.03      0.52 o 
   3   2   8      252.45      300.16      1.86 o 
   4   2   8        5.73        6.58      0.35 o 
   5   2   8        0.54        1.53      0.60 o 
   6   2   8      246.49      236.91      4.08 o 
   7   2   8        9.04        9.74      1.73 o 
   8   2   8        6.90        9.57      2.24 o 
   9   2   8        1.32        2.23      2.75 o 
 -10   3   8       12.52       12.67      2.11 o 
  -9   3   8        0.43        0.72      0.85 o 
  -8   3   8       30.86       29.47      1.07 o 
  -7   3   8      275.60      281.17      3.10 o 
  -6   3   8       47.40       48.12      1.46 o 
  -5   3   8      988.92     1046.60      9.66 o 
  -4   3   8      290.32      313.07      2.79 o 
  -3   3   8      280.93      318.74      3.55 o 
  -2   3   8       15.36       12.48      1.22 o 
  -1   3   8      683.44      694.42      4.66 o 
   0   3   8       42.94       38.32      0.62 o 
   1   3   8      105.87      119.64      4.33 o 
   2   3   8       27.21       31.34      0.61 o 
   3   3   8      236.89      261.71      1.79 o 
   4   3   8       41.24       42.41      0.52 o 
   5   3   8       58.84       62.37      0.64 o 
   6   3   8       46.30       37.57      1.66 o 
   7   3   8       30.94       34.03      2.79 o 
   8   3   8        3.64        5.28      1.96 o 
   9   3   8        9.69        6.85      2.38 o 
 -10   4   8        0.41        1.21      0.82 o 
  -9   4   8       64.33       58.73      1.21 o 
  -8   4   8       45.64       41.13      1.57 o 
  -7   4   8      216.38      187.85      1.95 o 
  -6   4   8      108.23       96.48      1.72 o 
  -5   4   8        6.27        9.93      2.55 o 
  -4   4   8       19.88       19.59      0.90 o 
  -3   4   8       79.93       94.13      1.55 o 
  -2   4   8      253.77      244.61      2.33 o 
  -1   4   8       52.28       54.62      1.14 o 
   0   4   8     1663.80     1695.76     11.14 o 
   1   4   8      676.58      693.07      4.33 o 
   2   4   8      264.08      288.83      2.25 o 
   3   4   8        0.01        0.34      0.49 o 
   4   4   8        2.56        2.11      0.47 o 
   5   4   8        8.14        8.20      0.37 o 
   6   4   8       67.88       66.53      1.93 o 
   7   4   8        0.57        0.54      0.96 o 
   8   4   8       73.83       72.63      2.69 o 
   9   4   8        0.53        0.45      1.98 o 
 -10   5   8        1.99        2.46      0.93 o 
  -9   5   8        7.78        9.70      0.92 o 
  -8   5   8      206.95      193.04      3.01 o 
  -7   5   8       45.95       36.51      1.73 o 
  -6   5   8       90.80       84.23      2.58 o 
  -5   5   8        1.01        0.84      0.97 o 
  -4   5   8      160.91      148.31      1.97 o 
  -3   5   8        7.12        6.28      0.91 o 
  -2   5   8      830.62      855.38      7.28 o 
  -1   5   8      102.59       90.08      1.54 o 
   0   5   8      449.54      445.98      3.51 o 
   1   5   8       55.17       63.61      1.88 o 
   2   5   8      368.94      361.21      2.77 o 
   3   5   8       50.72       51.54      1.01 o 
   4   5   8        3.02        2.41      0.58 o 
   5   5   8       44.49       39.41      0.88 o 
   6   5   8        6.02        7.25      1.19 o 
   7   5   8       21.21       20.83      1.35 o 
   8   5   8        0.03        1.06      2.40 o 
  -9   6   8        0.77        0.12      0.72 o 
  -8   6   8        8.40        8.60      1.55 o 
  -7   6   8      201.64      186.30      3.19 o 
  -6   6   8       71.71       68.78      1.64 o 
  -5   6   8       62.45       63.51      1.43 o 
  -4   6   8       24.65       23.91      1.19 o 
  -3   6   8      184.54      193.17      2.37 o 
  -2   6   8       18.65       20.29      1.26 o 
  -1   6   8       38.54       38.69      1.11 o 
   0   6   8       57.47       56.31      1.53 o 
   1   6   8      667.63      652.15      4.75 o 
   2   6   8       24.18       28.72      1.16 o 
   3   6   8       84.44       95.63      1.35 o 
   4   6   8        2.06        2.09      0.61 o 
   5   6   8        0.72        0.74      0.64 o 
   6   6   8        8.09        8.59      0.54 o 
   7   6   8        5.86        5.04      1.16 o 
   8   6   8        1.33        3.84      2.78 o 
  -9   7   8       53.45       54.05      1.54 o 
  -8   7   8        0.37        0.10      1.01 o 
  -7   7   8        1.42        1.89      1.26 o 
  -6   7   8       20.07       20.15      1.73 o 
  -5   7   8        0.28       -0.71      0.82 o 
  -4   7   8        0.35        1.49      0.99 o 
  -3   7   8      208.26      191.56      2.45 o 
  -2   7   8       60.31       59.31      1.82 o 
  -1   7   8       44.29       42.90      1.35 o 
   0   7   8       19.96       17.61      1.33 o 
   1   7   8      107.43      104.12      2.54 o 
   2   7   8      147.49      153.09      2.17 o 
   3   7   8      107.43      106.64      1.80 o 
   4   7   8        7.47        7.32      1.05 o 
   5   7   8       11.87       13.27      0.89 o 
   6   7   8       11.08       10.64      1.17 o 
   7   7   8        5.95        9.17      1.74 o 
  -8   8   8        0.97        2.88      1.29 o 
  -7   8   8        5.50        5.16      1.39 o 
  -6   8   8       33.60       32.66      2.55 o 
  -5   8   8        1.63        2.38      1.03 o 
  -4   8   8        1.08        2.06      1.18 o 
  -3   8   8        6.08        3.85      1.25 o 
  -2   8   8        0.15       -0.42      1.15 o 
  -1   8   8       77.39       73.04      2.08 o 
   0   8   8        0.18       -0.66      1.20 o 
   1   8   8       51.41       50.22      2.51 o 
   2   8   8       10.16        7.78      1.11 o 
   3   8   8       57.06       59.33      1.59 o 
   4   8   8        8.20       10.06      0.96 o 
   5   8   8       12.16       14.37      1.09 o 
   6   8   8       11.64       14.10      1.26 o 
   7   8   8        3.96        4.36      1.17 o 
  -7   9   8       12.16       13.44      1.61 o 
  -6   9   8        0.94        1.62      1.12 o 
  -5   9   8        0.35        0.55      1.00 o 
  -4   9   8       20.88       18.14      1.65 o 
  -3   9   8      213.33      202.59      3.33 o 
  -2   9   8      236.27      227.46      3.52 o 
  -1   9   8       35.25       33.59      2.09 o 
   0   9   8      136.39      139.39      3.55 o 
   1   9   8       21.84       23.83      1.47 o 
   2   9   8       64.77       72.63      1.90 o 
   3   9   8       42.34       37.86      1.52 o 
   4   9   8       91.08      103.22      2.15 o 
   5   9   8       50.99       52.55      1.51 o 
   6   9   8        1.89        4.23      1.08 o 
  -6  10   8        2.22        2.76      1.21 o 
  -5  10   8        2.10        4.36      1.32 o 
  -4  10   8       34.40       39.60      1.95 o 
  -3  10   8      112.57      119.54      4.09 o 
  -2  10   8       56.15       55.37      2.49 o 
  -1  10   8       40.44       38.70      2.64 o 
   0  10   8       31.05       32.13      2.02 o 
   1  10   8        4.74        7.35      1.51 o 
   2  10   8        2.91        1.00      1.49 o 
   3  10   8       26.27       31.42      1.88 o 
   4  10   8        0.00       -0.27      1.03 o 
   5  10   8        0.18       -0.75      0.99 o 
  -5  11   8        3.23        1.47      1.51 o 
  -4  11   8        1.52        0.96      1.59 o 
  -3  11   8       85.25       88.69      2.95 o 
  -2  11   8        2.43        2.42      1.74 o 
  -1  11   8       42.43       42.19      2.89 o 
   0  11   8        0.17        0.45      1.29 o 
   1  11   8        2.94        1.97      1.31 o 
   2  11   8        0.03        0.08      1.01 o 
   3  11   8        5.39        5.73      1.42 o 
   4  11   8        7.07        7.72      1.70 o 
  -3  12   8        8.18        6.37      2.68 o 
  -2  12   8        0.20        1.18      1.72 o 
  -1  12   8        1.57        2.53      1.69 o 
   0  12   8        0.97        0.99      2.46 o 
   1  12   8        0.21        0.19      1.19 o 
 -10   1   9       51.11       54.64      1.29 o 
  -9   1   9        0.17       -0.43      0.76 o 
  -8   1   9        8.88        9.34      0.66 o 
  -7   1   9      336.91      339.23      3.74 o 
  -6   1   9      487.20      486.73      3.47 o 
  -5   1   9        0.03        0.69      0.37 o 
  -4   1   9       16.37       20.52      0.62 o 
  -3   1   9      282.20      294.75      1.82 o 
  -2   1   9     5691.45     6035.52     46.60 o 
  -1   1   9        5.21        9.09      0.37 o 
   0   1   9      264.36      253.05      1.84 o 
   1   1   9       99.57       84.17      0.73 o 
   2   1   9        0.71       -0.12      0.22 o 
   3   1   9       50.16       56.12      0.79 o 
   4   1   9       31.34       31.33      0.51 o 
   5   1   9      296.93      299.27      4.81 o 
   6   1   9      347.88      355.50      5.28 o 
   7   1   9       72.86       79.54      3.37 o 
   8   1   9       43.61       54.48      2.91 o 
 -10   2   9        1.53        1.85      0.88 o 
  -9   2   9        0.15       -0.25      0.61 o 
  -8   2   9       62.62       56.09      1.42 o 
  -7   2   9      308.81      294.36      2.58 o 
  -6   2   9       24.17       25.07      0.70 o 
  -5   2   9        0.65        0.92      0.50 o 
  -4   2   9       25.75       30.14      0.62 o 
  -3   2   9      132.35      148.07      1.52 o 
  -2   2   9     2494.05     2744.68     20.55 o 
  -1   2   9       18.51       15.56      1.10 o 
   0   2   9        9.10       14.69      0.56 o 
   1   2   9       56.62       74.79      0.90 o 
   2   2   9      354.31      354.45      2.41 o 
   3   2   9      773.76      835.09      4.61 o 
   4   2   9        6.45        7.46      0.46 o 
   5   2   9      138.38      126.49      2.13 o 
   6   2   9       74.40       85.63      2.87 o 
   7   2   9        0.38       -0.50      1.29 o 
   8   2   9       40.93       40.05      2.77 o 
   9   2   9       17.40       23.79      3.39 o 
 -10   3   9        1.67        1.59      0.72 o 
  -9   3   9        8.12        8.77      0.94 o 
  -8   3   9       84.75       87.94      1.22 o 
  -7   3   9       27.79       20.39      1.03 o 
  -6   3   9       22.21       17.61      0.83 o 
  -5   3   9       47.15       45.41      1.60 o 
  -4   3   9      275.24      272.35      3.16 o 
  -3   3   9      491.89      572.36      4.84 o 
  -2   3   9        3.26        0.85      0.63 o 
  -1   3   9      645.80      633.45      5.18 o 
   0   3   9       55.79       62.74      0.93 o 
   1   3   9      957.63     1004.04      6.06 o 
   2   3   9       78.01       90.14      0.96 o 
   3   3   9      350.43      349.17      2.33 o 
   4   3   9        1.72        1.13      0.36 o 
   5   3   9       62.57       65.00      1.26 o 
   6   3   9       26.95       24.39      1.71 o 
   7   3   9        0.01        0.26      1.38 o 
   8   3   9        9.58       10.58      1.95 o 
   9   3   9        2.13        1.50      2.77 o 
 -10   4   9        0.07        1.03      0.77 o 
  -9   4   9        0.03        0.31      0.61 o 
  -8   4   9       38.62       41.45      1.32 o 
  -7   4   9      137.75      134.85      1.70 o 
  -6   4   9        1.52        1.63      0.67 o 
  -5   4   9        8.94       12.92      0.88 o 
  -4   4   9       78.69       78.60      1.34 o 
  -3   4   9      165.78      185.00      2.59 o 
  -2   4   9      152.86      142.12      1.63 o 
  -1   4   9       35.15       42.30      1.26 o 
   0   4   9       10.83        9.85      0.70 o 
   1   4   9        0.03        0.37      0.51 o 
   2   4   9       94.30      108.39      1.09 o 
   3   4   9       11.16       13.96      0.59 o 
   4   4   9       59.29       50.10      1.00 o 
   5   4   9      124.14      103.84      1.50 o 
   6   4   9        4.35        3.58      0.97 o 
   7   4   9        2.93        4.64      1.83 o 
   8   4   9        9.32       11.50      2.23 o 
 -10   5   9        1.53        0.68      1.00 o 
  -9   5   9        0.53        1.48      0.92 o 
  -8   5   9       21.88       18.66      1.18 o 
  -7   5   9        0.31        1.34      0.88 o 
  -6   5   9       11.48        8.78      0.93 o 
  -5   5   9       14.52       16.08      1.01 o 
  -4   5   9      362.72      352.36      3.72 o 
  -3   5   9       17.55       18.75      1.20 o 
  -2   5   9     1038.15     1061.79      7.95 o 
  -1   5   9      267.91      279.61      2.66 o 
   0   5   9      268.22      324.00      3.17 o 
   1   5   9        0.00       -0.07      0.53 o 
   2   5   9        0.15       -0.48      0.48 o 
   3   5   9      159.56      145.80      1.46 o 
   4   5   9       39.33       41.26      0.89 o 
   5   5   9        5.44        4.79      0.49 o 
   6   5   9        4.53        4.72      0.67 o 
   7   5   9        5.46        6.41      0.77 o 
   8   5   9        3.52        6.19      2.41 o 
  -9   6   9        0.00       -0.42      0.83 o 
  -8   6   9        7.23        6.64      1.03 o 
  -7   6   9        0.56        1.08      0.87 o 
  -6   6   9        1.98        3.77      1.07 o 
  -5   6   9      129.33      126.38      2.13 o 
  -4   6   9        6.19        7.11      1.14 o 
  -3   6   9       19.05       21.24      1.24 o 
  -2   6   9       35.22       43.13      1.25 o 
  -1   6   9        0.02        0.17      1.23 o 
   0   6   9       25.77       23.05      1.66 o 
   1   6   9        9.08        8.05      0.84 o 
   2   6   9        2.40        1.47      0.65 o 
   3   6   9      121.82      132.65      2.02 o 
   4   6   9       98.78       97.11      1.34 o 
   5   6   9       76.70       78.33      1.49 o 
   6   6   9        1.61        0.99      0.54 o 
   7   6   9        2.75        1.82      0.80 o 
   8   6   9        2.02        1.28      2.64 o 
  -9   7   9        2.84        4.64      1.15 o 
  -8   7   9       36.86       37.44      1.79 o 
  -7   7   9       16.22       10.70      1.31 o 
  -6   7   9       31.76       35.41      1.78 o 
  -5   7   9        0.75        1.16      0.90 o 
  -4   7   9       34.10       33.35      1.60 o 
  -3   7   9      202.55      192.63      3.21 o 
  -2   7   9       26.50       22.86      1.59 o 
  -1   7   9        4.87        5.04      1.21 o 
   0   7   9      152.80      136.04      2.38 o 
   1   7   9      261.49      264.73      2.61 o 
   2   7   9        2.87        3.54      0.91 o 
   3   7   9      385.24      373.96      3.33 o 
   4   7   9       57.31       51.87      1.37 o 
   5   7   9        0.42        0.20      0.52 o 
   6   7   9       45.86       51.26      2.24 o 
   7   7   9       26.38       25.06      2.28 o 
  -8   8   9        7.31        7.05      1.38 o 
  -7   8   9        3.76        2.89      1.13 o 
  -6   8   9        2.98        2.80      1.42 o 
  -5   8   9       13.04       14.43      1.23 o 
  -4   8   9       14.62       14.11      1.60 o 
  -3   8   9        7.24        5.51      1.27 o 
  -2   8   9      186.97      179.72      3.15 o 
  -1   8   9       27.77       30.12      1.74 o 
   0   8   9       30.08       29.04      1.75 o 
   1   8   9       27.74       27.88      1.31 o 
   2   8   9        1.12        0.40      0.91 o 
   3   8   9        0.20       -0.05      0.81 o 
   4   8   9        2.93        1.61      0.88 o 
   5   8   9        0.47        1.11      0.89 o 
   6   8   9        0.75        0.90      0.71 o 
  -7   9   9        0.26        0.45      1.33 o 
  -6   9   9       32.93       34.64      1.84 o 
  -5   9   9        3.65        4.32      1.30 o 
  -4   9   9        2.58        3.44      1.42 o 
  -3   9   9        7.57        5.13      1.62 o 
  -2   9   9      135.12      145.10      3.41 o 
  -1   9   9       65.70       70.41      2.33 o 
   0   9   9       59.98       66.08      2.03 o 
   1   9   9        4.31        2.36      1.17 o 
   2   9   9        4.09        4.44      1.46 o 
   3   9   9       27.54       30.93      1.66 o 
   4   9   9        2.79        2.47      1.03 o 
   5   9   9       27.70       38.65      2.10 o 
   6   9   9        3.89        3.11      1.09 o 
  -6  10   9        4.02        3.50      1.43 o 
  -5  10   9        0.03        0.13      1.26 o 
  -4  10   9        1.18        2.83      2.02 o 
  -3  10   9       27.59       27.28      2.17 o 
  -2  10   9        0.16        1.77      1.62 o 
  -1  10   9        0.95        1.75      1.52 o 
   0  10   9       12.84       15.44      1.69 o 
   1  10   9        8.58        8.70      1.47 o 
   2  10   9       37.16       33.96      1.76 o 
   3  10   9       32.65       34.59      2.30 o 
   4  10   9        9.32       13.18      1.37 o 
   5  10   9        0.39        1.72      1.14 o 
  -5  11   9       16.02       13.41      1.72 o 
  -4  11   9        0.23        1.44      1.95 o 
  -3  11   9       62.29       59.32      2.96 o 
  -2  11   9      145.51      144.72      3.40 o 
  -1  11   9        5.13        7.42      1.68 o 
   0  11   9        2.60        4.76      2.02 o 
   1  11   9        0.30        1.80      1.40 o 
   2  11   9       13.81       12.73      1.55 o 
   3  11   9       94.07       89.98      3.89 o 
  -2  12   9        7.52        6.98      3.16 o 
  -1  12   9        0.00       -0.28      1.51 o 
   0  12   9        5.83        8.20      1.94 o 
   1  12   9        7.31        5.39      1.52 o 
 -10   0  10       12.57       16.74      1.43 o 
  -9   0  10        0.75        1.04      0.86 o 
  -8   0  10      133.34      124.98      2.50 o 
  -7   0  10      156.21      144.29      4.14 o 
  -6   0  10     1306.81     1290.38     15.06 o 
  -5   0  10      127.35      118.97      1.74 o 
  -4   0  10       12.73        6.54      1.34 o 
  -3   0  10     1490.48     1816.86     24.83 o 
  -2   0  10       15.14       13.25      1.63 o 
  -1   0  10     2550.34     2643.20     22.84 o 
   0   0  10      197.49      198.86      2.20 o 
   1   0  10        6.49        5.70      0.64 o 
   2   0  10     1491.54     1569.43     14.02 o 
   3   0  10       22.83       40.59      0.71 o 
   4   0  10        0.88        1.44      0.47 o 
   5   0  10       17.42       14.06      3.80 o 
   6   0  10       21.16       26.46      2.89 o 
   7   0  10       24.59       36.13      5.60 o 
   8   0  10      132.92      155.57      5.87 o 
 -10   1  10       18.22       19.72      1.33 o 
  -9   1  10        1.96        1.28      0.64 o 
  -8   1  10        0.00        0.09      0.58 o 
  -7   1  10      191.66      185.61      1.95 o 
  -6   1  10        1.61        1.35      0.69 o 
  -5   1  10        9.03       10.64      0.53 o 
  -4   1  10     1019.22     1045.37      6.06 o 
  -3   1  10      293.46      359.42      2.70 o 
  -2   1  10       28.19       24.83      1.42 o 
  -1   1  10      585.60      676.95      5.64 o 
   0   1  10      839.95      837.56      4.72 o 
   1   1  10       47.44       54.00      0.80 o 
   2   1  10       31.66       31.99      0.58 o 
   3   1  10        6.97        5.04      0.47 o 
   4   1  10       46.10       48.19      0.49 o 
   5   1  10      118.57      119.52      2.46 o 
   6   1  10       33.13       32.60      2.29 o 
   7   1  10       28.59       29.35      2.94 o 
   8   1  10        4.92        4.90      2.15 o 
   9   1  10        0.03        4.61      3.27 o 
 -10   2  10        2.00        2.91      0.81 o 
  -9   2  10        0.85        0.39      0.73 o 
  -8   2  10       33.99       36.11      1.11 o 
  -7   2  10      156.10      152.45      1.77 o 
  -6   2  10       64.50       58.20      0.98 o 
  -5   2  10        4.49        6.17      0.60 o 
  -4   2  10      312.24      312.57      2.09 o 
  -3   2  10       59.81       75.75      0.90 o 
  -2   2  10       33.54       34.87      0.79 o 
  -1   2  10     1115.54     1279.69      9.98 o 
   0   2  10      336.46      406.17      3.02 o 
   1   2  10      192.72      184.03      1.43 o 
   2   2  10      575.22      613.20      3.41 o 
   3   2  10       79.10       75.57      0.89 o 
   4   2  10       10.83        8.59      0.57 o 
   5   2  10       33.85       27.37      0.81 o 
   6   2  10       65.61       78.74      2.86 o 
   7   2  10       24.13       29.81      2.17 o 
   8   2  10        2.85        4.44      2.08 o 
   9   2  10        0.16        0.36      3.62 o 
 -10   3  10        2.15        0.70      0.94 o 
  -9   3  10        3.87        3.92      0.79 o 
  -8   3  10        2.81        1.07      0.69 o 
  -7   3  10      162.34      166.83      2.00 o 
  -6   3  10        8.92       12.55      0.87 o 
  -5   3  10       64.23       65.35      1.19 o 
  -4   3  10      367.61      353.40      2.90 o 
  -3   3  10        3.13        2.97      0.91 o 
  -2   3  10      155.74      179.87      2.05 o 
  -1   3  10       17.69       14.40      0.55 o 
   0   3  10      100.03      106.17      1.28 o 
   1   3  10      161.11      166.18      2.33 o 
   2   3  10      274.43      296.30      2.12 o 
   3   3  10       12.22        9.97      0.52 o 
   4   3  10       21.21       20.06      0.77 o 
   5   3  10       11.20        9.84      0.65 o 
   6   3  10      166.77      160.17      5.83 o 
   7   3  10       14.33       16.24      3.93 o 
   8   3  10       19.25       18.25      2.08 o 
 -10   4  10        7.50        6.96      1.19 o 
  -9   4  10       24.75       28.13      0.98 o 
  -8   4  10       36.74       36.16      1.05 o 
  -7   4  10      168.64      169.19      2.16 o 
  -6   4  10       21.50       23.99      1.22 o 
  -5   4  10        1.28        2.98      0.79 o 
  -4   4  10       58.86       57.94      1.31 o 
  -3   4  10       35.41       37.40      1.34 o 
  -2   4  10        0.68        0.29      0.92 o 
  -1   4  10      720.90      750.29      5.38 o 
   0   4  10        8.87        7.42      0.63 o 
   1   4  10      102.67      111.77      1.15 o 
   2   4  10        8.52       11.32      0.57 o 
   3   4  10        9.88       12.60      0.55 o 
   4   4  10       10.87        9.23      0.61 o 
   5   4  10      155.63      133.09      1.22 o 
   6   4  10       26.84       28.72      1.68 o 
   7   4  10      130.26      136.85      3.43 o 
   8   4  10       10.20       13.69      2.31 o 
 -10   5  10        8.01        4.91      1.20 o 
  -9   5  10      118.55      110.99      2.39 o 
  -8   5  10       14.13       16.34      1.02 o 
  -7   5  10      254.14      246.88      4.24 o 
  -6   5  10       13.78       14.26      1.08 o 
  -5   5  10       36.54       37.80      1.30 o 
  -4   5  10       15.68       15.64      1.38 o 
  -3   5  10      569.62      577.97      4.67 o 
  -2   5  10       23.92       19.90      1.23 o 
  -1   5  10       28.31       28.10      1.00 o 
   0   5  10      117.29      107.86      1.57 o 
   1   5  10      139.89      152.94      1.55 o 
   2   5  10      112.52      119.97      1.41 o 
   3   5  10       80.73       66.02      1.04 o 
   4   5  10        4.50        3.95      0.62 o 
   5   5  10       10.89       10.89      0.64 o 
   6   5  10       10.04       11.78      0.56 o 
   7   5  10       12.37       14.78      2.35 o 
   8   5  10       20.95       25.64      7.39 o 
  -9   6  10       20.23       18.02      1.28 o 
  -8   6  10       29.57       26.79      1.12 o 
  -7   6  10        0.09       -0.16      0.77 o 
  -6   6  10        8.64        9.27      1.26 o 
  -5   6  10        8.25        6.80      1.20 o 
  -4   6  10       37.96       42.60      1.54 o 
  -3   6  10       46.64       45.00      1.48 o 
  -2   6  10        6.12        4.62      1.21 o 
  -1   6  10      262.61      254.04      2.75 o 
   0   6  10        7.02        8.04      0.77 o 
   1   6  10      312.51      310.89      2.83 o 
   2   6  10        1.72        2.57      0.70 o 
   3   6  10      114.26       94.82      1.48 o 
   4   6  10      111.48       96.23      1.42 o 
   5   6  10       13.26       11.20      0.78 o 
   6   6  10       51.95       48.36      1.19 o 
   7   6  10       26.83       31.58      2.76 o 
  -9   7  10       18.23       23.76      1.45 o 
  -8   7  10        6.13        5.35      1.39 o 
  -7   7  10        6.68        8.15      1.31 o 
  -6   7  10      104.58      100.52      2.37 o 
  -5   7  10       11.23        9.55      1.23 o 
  -4   7  10        3.73        3.62      1.24 o 
  -3   7  10      285.26      288.62      3.38 o 
  -2   7  10       23.52       23.61      1.51 o 
  -1   7  10       16.25       14.17      1.27 o 
   0   7  10      336.97      322.20      4.31 o 
   1   7  10       22.01       25.43      2.25 o 
   2   7  10      451.86      434.77      3.78 o 
   3   7  10      340.66      316.25      3.00 o 
   4   7  10        3.00        2.45      0.88 o 
   5   7  10        0.25        0.30      0.67 o 
   6   7  10        0.15        0.23      0.55 o 
   7   7  10        8.50        8.97      1.31 o 
  -8   8  10        0.31        0.86      1.09 o 
  -7   8  10        1.01        1.55      1.22 o 
  -6   8  10        5.53        6.74      1.47 o 
  -5   8  10        0.81        1.34      1.02 o 
  -4   8  10       19.98       18.29      1.71 o 
  -3   8  10        0.10        0.02      1.46 o 
  -2   8  10        7.64        7.55      1.49 o 
  -1   8  10        4.74        4.92      1.50 o 
   0   8  10      160.48      151.94      2.62 o 
   1   8  10       51.37       47.58      1.74 o 
   2   8  10      146.96      130.87      2.24 o 
   3   8  10       46.83       41.64      1.79 o 
   4   8  10        1.31        2.96      0.86 o 
   5   8  10        2.39        3.14      0.83 o 
   6   8  10        8.38        7.03      1.31 o 
  -7   9  10       24.07       24.85      2.87 o 
  -6   9  10        2.66        3.30      1.38 o 
  -5   9  10        0.06       -0.45      1.10 o 
  -4   9  10       15.64       19.99      1.71 o 
  -3   9  10      277.90      274.69      4.64 o 
  -2   9  10       12.47        9.95      1.65 o 
  -1   9  10       57.37       64.36      2.70 o 
   0   9  10        0.30       -0.62      1.12 o 
   1   9  10       20.85       19.57      1.44 o 
   2   9  10      376.10      347.94      5.41 o 
   3   9  10      256.75      246.40      4.63 o 
   4   9  10        4.73        3.53      1.16 o 
   5   9  10       12.90       14.45      1.11 o 
  -6  10  10        0.17        0.44      1.31 o 
  -5  10  10        0.07        0.27      1.10 o 
  -4  10  10        0.71        2.34      1.59 o 
  -3  10  10        0.86        1.27      1.79 o 
  -2  10  10        2.42        2.17      1.62 o 
  -1  10  10        5.61       11.20      1.94 o 
   0  10  10        0.24        0.61      1.46 o 
   1  10  10        0.21        1.78      1.08 o 
   2  10  10        2.68        1.71      1.08 o 
   3  10  10        1.14        1.81      1.22 o 
   4  10  10        0.78        0.67      1.10 o 
  -4  11  10       24.28       30.07      2.94 o 
  -3  11  10        0.53        0.23      1.58 o 
  -2  11  10        7.13        8.37      2.21 o 
  -1  11  10        0.06        0.61      1.70 o 
   0  11  10        3.07        2.67      1.63 o 
   1  11  10        6.85        3.23      1.41 o 
   2  11  10       23.35       24.82      1.97 o 
   3  11  10        2.90       -0.02      1.14 o 
  -1  12  10        1.23        0.17      2.33 o 
   0  12  10        6.42       11.47      4.17 o 
 -10   1  11       17.83       20.94      1.08 o 
  -9   1  11        0.08       -0.42      0.80 o 
  -8   1  11       18.29       18.90      1.01 o 
  -7   1  11        2.54        5.18      1.05 o 
  -6   1  11     1983.01     1940.91     13.76 o 
  -5   1  11      245.06      245.99      1.89 o 
  -4   1  11      284.31      284.24      1.93 o 
  -3   1  11     1259.98     1276.28     12.63 o 
  -2   1  11     3129.98     3555.33     27.54 o 
  -1   1  11     2938.91     3315.91     29.83 o 
   0   1  11     1344.88     1445.83      7.41 o 
   1   1  11      418.43      418.48      2.26 o 
   2   1  11      170.10      177.64      1.33 o 
   3   1  11      169.08      204.89      1.49 o 
   4   1  11       31.51       39.55      0.85 o 
   5   1  11      605.76      637.66      7.75 o 
   6   1  11      216.19      228.62      4.25 o 
   7   1  11      200.87      211.54      6.25 o 
   8   1  11        1.60        3.03      2.08 o 
 -10   2  11        0.06        0.08      0.79 o 
  -9   2  11        8.35        8.02      0.99 o 
  -8   2  11        4.83        3.20      0.72 o 
  -7   2  11       33.61       34.08      1.03 o 
  -6   2  11       93.98       97.02      1.23 o 
  -5   2  11        0.02        0.04      0.44 o 
  -4   2  11      104.21       99.35      0.99 o 
  -3   2  11      190.43      208.79      2.13 o 
  -2   2  11       83.79       84.24      0.97 o 
  -1   2  11        0.85        0.95      0.44 o 
   0   2  11       84.00       60.19      0.90 o 
   1   2  11      463.67      511.82      3.41 o 
   2   2  11       85.32       88.79      0.96 o 
   3   2  11      268.66      272.36      1.84 o 
   4   2  11       70.43       60.73      1.13 o 
   5   2  11       38.62       40.87      1.60 o 
   6   2  11       50.44       51.36      3.18 o 
   7   2  11        2.18        4.02      2.29 o 
   8   2  11        2.12       -1.09      2.01 o 
 -10   3  11        8.21        7.77      1.04 o 
  -9   3  11       25.61       29.29      1.02 o 
  -8   3  11       54.95       43.37      1.10 o 
  -7   3  11      190.49      186.79      2.18 o 
  -6   3  11        5.27        5.83      0.78 o 
  -5   3  11       44.91       48.34      0.74 o 
  -4   3  11        1.53        0.68      0.74 o 
  -3   3  11      205.24      226.23      2.74 o 
  -2   3  11      338.06      305.20      3.55 o 
  -1   3  11        8.55        8.63      0.61 o 
   0   3  11      546.32      601.75      4.32 o 
   1   3  11      623.65      593.07      4.31 o 
   2   3  11      199.00      205.78      1.65 o 
   3   3  11       26.62       27.39      0.71 o 
   4   3  11        0.01        0.34      0.35 o 
   5   3  11       52.96       46.87      0.96 o 
   6   3  11        5.85        5.88      0.96 o 
   7   3  11        7.12        6.46      1.88 o 
   8   3  11       46.96       55.18      3.85 o 
 -10   4  11        0.00        0.37      1.00 o 
  -9   4  11        0.77        1.10      0.90 o 
  -8   4  11        0.07        1.06      0.73 o 
  -7   4  11        3.25        2.90      0.80 o 
  -6   4  11        0.13        0.14      0.62 o 
  -5   4  11        0.26        0.43      0.62 o 
  -4   4  11       58.03       62.52      1.53 o 
  -3   4  11       55.36       49.72      1.55 o 
  -2   4  11       27.99       34.19      2.46 o 
  -1   4  11        0.56        3.40      0.85 o 
   0   4  11       17.02       14.66      0.72 o 
   1   4  11        2.69        3.01      0.55 o 
   2   4  11        0.86        0.42      0.44 o 
   3   4  11      132.40      117.49      1.87 o 
   4   4  11      161.05      153.62      1.51 o 
   5   4  11       26.43       26.91      0.85 o 
   6   4  11       17.66       15.45      1.93 o 
   7   4  11       20.51       23.30      2.00 o 
   8   4  11        1.36        1.79      2.02 o 
  -9   5  11        0.51        0.60      1.12 o 
  -8   5  11       18.26       19.01      1.01 o 
  -7   5  11       14.48       14.08      1.16 o 
  -6   5  11       15.64       12.72      0.89 o 
  -5   5  11        2.95        4.99      0.90 o 
  -4   5  11       17.48       17.87      1.44 o 
  -3   5  11        1.49        0.67      1.30 o 
  -2   5  11       57.14       55.91      1.33 o 
  -1   5  11       11.16       14.48      1.12 o 
   0   5  11       62.26       59.02      1.05 o 
   1   5  11       95.34       91.28      1.23 o 
   2   5  11        7.73        5.76      0.68 o 
   3   5  11       17.77       15.99      0.74 o 
   4   5  11       12.26        9.42      0.64 o 
   5   5  11       86.52       82.07      2.15 o 
   6   5  11        9.66        8.91      0.64 o 
   7   5  11        0.20        1.57      1.95 o 
   8   5  11        0.43        2.70      2.35 o 
  -9   6  11        0.00       -0.01      1.04 o 
  -8   6  11        2.42        2.57      0.84 o 
  -7   6  11        5.04        3.67      1.09 o 
  -6   6  11       42.79       42.63      1.60 o 
  -5   6  11       42.84       40.27      1.40 o 
  -4   6  11        6.48        4.79      1.58 o 
  -3   6  11       40.65       40.40      1.40 o 
  -2   6  11      470.15      446.56      4.58 o 
  -1   6  11        7.76        7.17      1.07 o 
   0   6  11      135.53      127.28      1.86 o 
   1   6  11       34.72       39.11      1.78 o 
   2   6  11      187.53      164.56      2.97 o 
   3   6  11        2.70        1.28      0.74 o 
   4   6  11       41.70       35.72      1.08 o 
   5   6  11        3.87        5.34      1.08 o 
   6   6  11        0.47        0.68      0.89 o 
   7   6  11        9.70        8.75      3.40 o 
  -8   7  11        2.63        1.99      1.33 o 
  -7   7  11       52.94       50.71      2.52 o 
  -6   7  11      218.01      199.12      2.97 o 
  -5   7  11        8.13       10.32      1.27 o 
  -4   7  11        1.31        0.67      0.98 o 
  -3   7  11        3.81        3.99      1.31 o 
  -2   7  11      738.26      731.32      6.85 o 
  -1   7  11      122.12      119.59      2.60 o 
   0   7  11       48.73       46.28      1.52 o 
   1   7  11       21.00       22.00      1.79 o 
   2   7  11       31.57       32.05      1.59 o 
   3   7  11       51.08       50.83      1.56 o 
   4   7  11        9.44        7.48      0.76 o 
   5   7  11        9.12       11.75      0.84 o 
   6   7  11        0.09       -0.33      0.77 o 
   7   7  11        4.79        7.18      2.46 o 
  -8   8  11        8.85       10.42      1.67 o 
  -7   8  11        0.48        1.21      1.33 o 
  -6   8  11        3.76        6.23      1.27 o 
  -5   8  11        6.08        9.44      1.30 o 
  -4   8  11       50.42       46.40      1.88 o 
  -3   8  11       63.42       66.63      1.96 o 
  -2   8  11      460.66      448.25      5.82 o 
  -1   8  11        0.76        0.11      0.96 o 
   0   8  11      517.52      510.39      5.25 o 
   1   8  11       22.52       18.89      1.28 o 
   2   8  11      402.12      377.60      5.05 o 
   3   8  11       69.97       61.95      2.24 o 
   4   8  11       71.09       63.36      2.09 o 
   5   8  11        5.77        5.73      1.10 o 
   6   8  11        2.00        2.07      1.75 o 
  -7   9  11        0.45       -0.22      1.76 o 
  -6   9  11        4.53        4.93      1.47 o 
  -5   9  11       29.62       31.06      1.77 o 
  -4   9  11        8.22        6.78      1.63 o 
  -3   9  11      149.15      144.20      2.83 o 
  -2   9  11      119.40      113.62      2.91 o 
  -1   9  11       15.80       17.15      1.56 o 
   0   9  11        2.84        0.96      1.13 o 
   1   9  11       13.51       16.29      2.08 o 
   2   9  11        3.02        2.85      1.11 o 
   3   9  11        5.37        2.96      1.03 o 
   4   9  11        0.13        0.11      0.98 o 
   5   9  11        1.77        1.09      0.82 o 
  -6  10  11        5.37        6.92      1.54 o 
  -5  10  11        1.11       -0.32      1.24 o 
  -4  10  11       10.45       12.86      1.92 o 
  -3  10  11       11.28       16.77      2.01 o 
  -2  10  11       68.40       62.61      2.60 o 
  -1  10  11        2.31        4.23      1.45 o 
   0  10  11       76.90       74.40      3.10 o 
   1  10  11       16.80       16.50      1.58 o 
   2  10  11        7.25        8.18      1.40 o 
   3  10  11       12.00       13.98      1.35 o 
   4  10  11        3.02        0.75      1.10 o 
  -4  11  11      101.70      115.79      3.76 o 
  -3  11  11       99.08       92.09      3.09 o 
  -2  11  11       11.08       12.70      1.93 o 
  -1  11  11        1.82        2.44      1.79 o 
   0  11  11        5.23        4.78      1.38 o 
   1  11  11        0.41        0.14      1.34 o 
   2  11  11       42.98       44.39      2.02 o 
 -10   0  12       24.60       26.72      4.12 o 
  -9   0  12      157.99      151.05      6.51 o 
  -8   0  12      121.82      129.40      2.29 o 
  -7   0  12      559.98      568.73      9.91 o 
  -6   0  12     1308.82     1260.80     20.10 o 
  -5   0  12      128.59      142.56      5.08 o 
  -4   0  12      459.80      441.18      7.18 o 
  -3   0  12      203.52      210.80      5.46 o 
  -2   0  12      726.50      904.14     12.80 o 
  -1   0  12      987.20     1069.29      9.45 o 
   0   0  12      214.27      225.98      2.40 o 
   1   0  12       48.82       57.71      1.10 o 
   2   0  12       32.86       23.86      1.22 o 
   3   0  12      376.95      380.32      3.21 o 
   4   0  12        3.87        5.16      0.54 o 
   5   0  12      447.82      470.95      8.83 o 
   6   0  12      121.07      132.56      4.71 o 
   7   0  12       18.96       20.83      3.35 o 
   8   0  12       84.67       77.68      4.89 o 
 -10   1  12        1.70        1.22      0.77 o 
  -9   1  12       15.19       14.69      1.01 o 
  -8   1  12       35.54       33.02      1.76 o 
  -7   1  12       31.02       32.47      1.14 o 
  -6   1  12      164.99      153.53      2.54 o 
  -5   1  12       23.12       25.61      1.05 o 
  -4   1  12      238.25      205.27      2.27 o 
  -3   1  12        0.20        0.14      0.46 o 
  -2   1  12     1171.62     1353.51     10.84 o 
  -1   1  12     1917.19     2006.01     16.25 o 
   0   1  12       70.06       95.27      1.53 o 
   1   1  12       35.47       26.66      0.58 o 
   2   1  12      104.06       89.52      0.94 o 
   3   1  12        7.84        5.94      0.52 o 
   4   1  12      470.95      484.93      2.75 o 
   5   1  12       17.97       18.90      0.80 o 
   6   1  12      100.81      104.27      3.63 o 
   7   1  12        0.70       -0.44      1.71 o 
   8   1  12       11.69       21.35      3.33 o 
 -10   2  12        0.07        0.86      0.86 o 
  -9   2  12        9.50       10.88      1.08 o 
  -8   2  12        9.24        9.48      1.14 o 
  -7   2  12       16.73       17.92      1.08 o 
  -6   2  12      578.64      575.46      4.02 o 
  -5   2  12       71.12       70.84      0.99 o 
  -4   2  12       10.30        5.29      0.36 o 
  -3   2  12       15.77       12.49      0.91 o 
  -2   2  12       75.60       97.89      1.85 o 
  -1   2  12      587.49      620.91      5.19 o 
   0   2  12       92.13      102.96      1.26 o 
   1   2  12      537.51      566.32      3.51 o 
   2   2  12        5.41        4.34      0.49 o 
   3   2  12       36.23       40.07      1.19 o 
   4   2  12       14.09       16.15      0.76 o 
   5   2  12      113.50      107.16      2.40 o 
   6   2  12       91.06       87.79      2.49 o 
   7   2  12        3.47        5.01      1.96 o 
   8   2  12        6.92        6.96      2.74 o 
 -10   3  12        5.48        8.80      1.23 o 
  -9   3  12        0.75        0.48      0.64 o 
  -8   3  12        1.18        0.93      0.76 o 
  -7   3  12        0.65       -0.68      0.68 o 
  -6   3  12      189.92      201.56      1.87 o 
  -5   3  12       12.43       12.57      0.52 o 
  -4   3  12      181.84      179.16      1.56 o 
  -3   3  12      599.27      612.59      5.47 o 
  -2   3  12        8.88        7.55      1.13 o 
  -1   3  12      957.10      950.55      6.38 o 
   0   3  12       73.61       78.25      1.32 o 
   1   3  12        0.04        1.24      0.59 o 
   2   3  12        0.09        0.00      0.45 o 
   3   3  12       89.61       84.59      0.99 o 
   4   3  12       32.45       29.18      0.77 o 
   5   3  12        0.50        0.08      0.26 o 
   6   3  12      163.70      155.84      4.63 o 
   7   3  12       20.86       19.35      1.91 o 
   8   3  12       45.60       47.90      3.57 o 
 -10   4  12        0.16        0.24      0.96 o 
  -9   4  12        0.72        0.92      0.73 o 
  -8   4  12       32.49       35.62      1.07 o 
  -7   4  12        1.50        0.82      0.77 o 
  -6   4  12        0.03        0.65      0.51 o 
  -5   4  12       92.30       94.50      1.52 o 
  -4   4  12       10.05       10.83      1.50 o 
  -3   4  12        1.20        2.62      0.97 o 
  -2   4  12       13.05       10.61      0.99 o 
  -1   4  12        1.51        4.00      0.89 o 
   0   4  12        2.20        0.93      0.78 o 
   1   4  12      256.76      262.12      2.53 o 
   2   4  12        0.11       -0.09      0.50 o 
   3   4  12        0.01        1.41      0.63 o 
   4   4  12        1.30       -0.52      0.52 o 
   5   4  12       42.34       45.23      1.11 o 
   6   4  12       14.08       14.35      1.11 o 
   7   4  12        0.00        1.62      1.55 o 
   8   4  12        9.93       10.95      2.09 o 
  -9   5  12       11.13       10.43      1.22 o 
  -8   5  12        3.71        4.83      0.94 o 
  -7   5  12        6.92        9.62      0.86 o 
  -6   5  12       55.35       51.10      1.11 o 
  -5   5  12      106.21      102.26      2.20 o 
  -4   5  12       79.88       84.56      2.13 o 
  -3   5  12      123.59      115.98      2.38 o 
  -2   5  12      228.42      208.79      3.29 o 
  -1   5  12      884.72      850.16      5.88 o 
   0   5  12        6.05        4.63      0.68 o 
   1   5  12        0.22        0.12      0.78 o 
   2   5  12       78.94       76.53      1.24 o 
   3   5  12        4.30        7.42      0.72 o 
   4   5  12       26.50       28.56      0.81 o 
   5   5  12       57.40       53.31      1.15 o 
   6   5  12        2.51        1.43      0.93 o 
   7   5  12        0.44       -0.79      1.89 o 
  -9   6  12       31.00       32.39      1.52 o 
  -8   6  12        1.77        2.87      0.83 o 
  -7   6  12       11.11        9.46      1.31 o 
  -6   6  12        0.21        0.88      0.99 o 
  -5   6  12       23.77       20.54      1.46 o 
  -4   6  12      152.42      155.05      2.85 o 
  -3   6  12        9.99       12.39      1.95 o 
  -2   6  12      377.71      358.70      3.81 o 
  -1   6  12      330.14      308.24      4.03 o 
   0   6  12      176.29      165.53      2.34 o 
   1   6  12       15.41       15.00      1.01 o 
   2   6  12       35.20       27.49      1.03 o 
   3   6  12      264.92      209.59      2.24 o 
   4   6  12        1.43        1.38      0.70 o 
   5   6  12        0.51       -0.07      0.39 o 
   6   6  12       22.57       25.49      1.39 o 
   7   6  12        5.50        4.67      2.23 o 
  -8   7  12        5.61        3.75      1.18 o 
  -7   7  12       17.72       21.17      1.74 o 
  -6   7  12        1.89        0.92      1.54 o 
  -5   7  12        7.07        7.14      1.23 o 
  -4   7  12        9.44        7.81      1.62 o 
  -3   7  12      111.83      109.19      2.10 o 
  -2   7  12        1.67        1.31      1.58 o 
  -1   7  12      494.62      469.56      5.17 o 
   0   7  12      429.66      411.45      3.82 o 
   1   7  12       65.98       60.45      1.41 o 
   2   7  12        6.54        8.05      0.88 o 
   3   7  12      128.71      123.47      2.02 o 
   4   7  12        0.09        0.41      0.66 o 
   5   7  12        4.98        2.68      0.63 o 
   6   7  12        0.24        0.02      0.77 o 
  -8   8  12        6.73        8.51      1.48 o 
  -7   8  12       10.13        8.20      1.52 o 
  -6   8  12       23.59       20.99      1.62 o 
  -5   8  12       42.58       40.60      3.82 o 
  -4   8  12       14.68       13.68      2.16 o 
  -3   8  12        0.89        1.95      1.55 o 
  -2   8  12        0.00        0.76      1.38 o 
  -1   8  12        0.97        0.22      1.25 o 
   0   8  12       19.21       18.86      1.99 o 
   1   8  12      162.34      163.52      2.99 o 
   2   8  12        9.63        7.89      1.16 o 
   3   8  12        9.70        7.96      0.96 o 
   4   8  12       29.10       27.99      2.95 o 
   5   8  12        0.16        0.59      0.84 o 
   6   8  12       34.39       36.91      1.50 o 
  -7   9  12        9.80        7.08      1.58 o 
  -6   9  12        1.88        2.62      1.42 o 
  -5   9  12       11.76        8.20      2.36 o 
  -4   9  12        8.25        9.36      1.69 o 
  -3   9  12       45.18       45.83      2.09 o 
  -2   9  12       50.21       43.95      1.91 o 
  -1   9  12       73.45       66.98      3.04 o 
   0   9  12       77.01       80.12      2.18 o 
   1   9  12        0.58        0.51      0.92 o 
   2   9  12       66.72       66.11      2.00 o 
   3   9  12        0.15        0.13      1.05 o 
   4   9  12       20.09       19.31      1.27 o 
   5   9  12        3.54        6.42      1.14 o 
  -6  10  12        1.43        1.23      1.63 o 
  -5  10  12       15.51        9.37      2.65 o 
  -4  10  12        0.57        0.98      1.79 o 
  -3  10  12        3.90        5.11      1.68 o 
  -2  10  12        0.10        2.12      1.60 o 
  -1  10  12        2.57        1.52      1.89 o 
   0  10  12        7.64        5.01      1.21 o 
   1  10  12       32.11       32.44      1.60 o 
   2  10  12        1.55        0.67      1.09 o 
   3  10  12        0.39        3.73      1.31 o 
   4  10  12        2.26        0.83      1.03 o 
  -4  11  12        0.81       -0.69      2.34 o 
  -3  11  12        9.62        7.56      2.11 o 
  -2  11  12       16.15       17.35      2.41 o 
  -1  11  12        3.69        1.60      1.63 o 
   0  11  12        8.79        7.38      1.37 o 
   1  11  12       31.55       38.77      1.84 o 
   2  11  12        0.70        1.44      1.21 o 
 -10   1  13        1.62        0.73      0.89 o 
  -9   1  13        0.12        0.45      0.89 o 
  -8   1  13       40.61       38.51      1.34 o 
  -7   1  13       92.75       90.24      2.04 o 
  -6   1  13     2427.75     2425.04     19.26 o 
  -5   1  13      424.20      392.33      5.10 o 
  -4   1  13       28.23       23.51      0.84 o 
  -3   1  13        9.51        9.58      0.45 o 
  -2   1  13      513.75      559.78      5.29 o 
  -1   1  13      600.33      638.67      3.91 o 
   0   1  13      330.09      329.93      2.27 o 
   1   1  13        4.65        8.75      0.64 o 
   2   1  13       57.30       43.63      0.88 o 
   3   1  13        0.18        0.49      0.41 o 
   4   1  13        6.93        7.08      0.39 o 
   5   1  13       13.85       11.48      0.54 o 
   6   1  13       13.51       13.01      2.46 o 
   7   1  13        5.74        6.69      2.07 o 
   8   1  13        0.68        0.31      4.36 o 
 -10   2  13        4.19        3.07      1.08 o 
  -9   2  13       12.18       13.64      0.80 o 
  -8   2  13       47.56       48.25      1.58 o 
  -7   2  13      172.60      167.34      2.37 o 
  -6   2  13        7.88        4.52      0.89 o 
  -5   2  13      243.39      232.25      1.85 o 
  -4   2  13       23.54       27.62      0.87 o 
  -3   2  13      181.77      162.63      1.85 o 
  -2   2  13      175.63      178.54      1.97 o 
  -1   2  13        0.09       -0.23      0.46 o 
   0   2  13      109.14      109.24      1.37 o 
   1   2  13      374.22      360.55      2.30 o 
   2   2  13      162.28      158.83      1.19 o 
   3   2  13       12.22       13.08      0.54 o 
   4   2  13      215.87      213.80      2.44 o 
   5   2  13       79.65       72.63      1.20 o 
   6   2  13       18.60       18.95      2.21 o 
   7   2  13       14.08       20.52      2.37 o 
   8   2  13        5.70        7.28      3.23 o 
 -10   3  13        2.38        1.32      0.88 o 
  -9   3  13       18.84       20.73      1.69 o 
  -8   3  13       39.08       37.25      1.13 o 
  -7   3  13        9.78        9.12      0.91 o 
  -6   3  13       40.97       38.47      1.03 o 
  -5   3  13      282.60      291.33      2.19 o 
  -4   3  13        0.90        3.44      0.51 o 
  -3   3  13      211.73      215.27      1.87 o 
  -2   3  13        7.62        6.89      0.55 o 
  -1   3  13      171.94      188.62      2.03 o 
   0   3  13       43.60       46.90      1.17 o 
   1   3  13      811.87      826.41      6.07 o 
   2   3  13       12.91       12.35      0.63 o 
   3   3  13       10.65       12.27      0.62 o 
   4   3  13       29.16       24.85      1.23 o 
   5   3  13       18.56       14.67      0.70 o 
   6   3  13      112.59       97.86      2.43 o 
   7   3  13       33.01       36.09      3.04 o 
   8   3  13        0.89        0.61      1.95 o 
 -10   4  13        0.94       -0.02      0.82 o 
  -9   4  13        0.26        1.03      0.88 o 
  -8   4  13       26.98       25.00      0.99 o 
  -7   4  13        5.34        5.35      0.72 o 
  -6   4  13        0.65       -0.25      0.55 o 
  -5   4  13        0.83        0.37      0.72 o 
  -4   4  13       44.10       44.39      1.57 o 
  -3   4  13      305.48      312.06      3.99 o 
  -2   4  13       10.63       12.19      0.78 o 
  -1   4  13      139.08      126.82      1.57 o 
   0   4  13      483.37      480.00      3.87 o 
   1   4  13       81.88       71.57      1.31 o 
   2   4  13       37.18       32.77      1.18 o 
   3   4  13       77.46       75.17      1.45 o 
   4   4  13      399.33      364.93      4.24 o 
   5   4  13       53.79       48.88      1.44 o 
   6   4  13        1.89        2.03      0.71 o 
   7   4  13        0.24        1.55      1.58 o 
  -9   5  13        0.25       -0.61      0.90 o 
  -8   5  13        6.63        6.14      0.81 o 
  -7   5  13        9.17        8.32      0.93 o 
  -6   5  13       30.65       36.02      1.27 o 
  -5   5  13       11.86       15.14      1.35 o 
  -4   5  13       32.47       31.02      1.66 o 
  -3   5  13       51.86       51.64      2.04 o 
  -2   5  13      185.47      192.57      2.86 o 
  -1   5  13      420.09      387.07      3.74 o 
   0   5  13       97.27       92.78      1.86 o 
   1   5  13      286.58      286.06      2.49 o 
   2   5  13       20.91       25.46      1.17 o 
   3   5  13        1.40       -0.15      0.59 o 
   4   5  13       55.16       52.03      1.43 o 
   5   5  13       18.87       15.04      1.08 o 
   6   5  13        7.95        8.65      1.41 o 
   7   5  13        2.26       -0.55      3.26 o 
  -9   6  13        0.39        0.56      1.02 o 
  -8   6  13       17.70       18.81      1.13 o 
  -7   6  13        9.49       10.81      0.97 o 
  -6   6  13        3.05        3.52      1.18 o 
  -5   6  13       69.10       61.44      1.64 o 
  -4   6  13        1.54        0.78      1.17 o 
  -3   6  13      205.21      210.58      3.46 o 
  -2   6  13        4.50        3.73      2.07 o 
  -1   6  13       25.20       24.66      1.47 o 
   0   6  13       48.94       44.70      1.17 o 
   1   6  13       48.17       40.94      1.18 o 
   2   6  13       37.14       34.34      1.39 o 
   3   6  13      257.29      221.10      2.34 o 
   4   6  13       49.91       41.94      1.54 o 
   5   6  13       13.44       11.43      0.74 o 
   6   6  13        0.11        0.50      1.24 o 
   7   6  13        0.56        1.79      2.12 o 
  -8   7  13        0.11       -0.45      1.07 o 
  -7   7  13        7.56        8.64      1.08 o 
  -6   7  13       52.93       50.09      2.11 o 
  -5   7  13        1.86        2.67      1.18 o 
  -4   7  13       60.99       54.89      2.23 o 
  -3   7  13        0.99        0.91      1.68 o 
  -2   7  13      275.62      268.42      3.40 o 
  -1   7  13       23.24       18.47      1.42 o 
   0   7  13      114.30       94.41      1.77 o 
   1   7  13       33.35       32.28      1.35 o 
   2   7  13        0.47       -0.04      0.62 o 
   3   7  13       12.51       14.39      0.96 o 
   4   7  13        0.00        0.04      0.65 o 
   5   7  13        4.41        3.46      0.72 o 
   6   7  13        2.29        1.88      1.35 o 
  -7   8  13        7.03        5.36      1.65 o 
  -6   8  13       12.52       15.19      1.87 o 
  -5   8  13        5.01        2.30      1.27 o 
  -4   8  13       52.49       52.22      2.79 o 
  -3   8  13       42.69       41.17      1.95 o 
  -2   8  13        1.84        0.95      1.45 o 
  -1   8  13       68.99       67.53      2.25 o 
   0   8  13       56.08       57.52      1.45 o 
   1   8  13       38.38       39.59      1.42 o 
   2   8  13        7.24        8.93      1.25 o 
   3   8  13       19.44        9.12      1.21 o 
   4   8  13       10.86        8.02      1.51 o 
   5   8  13        7.55        8.04      0.94 o 
  -7   9  13        2.17        0.18      1.24 o 
  -6   9  13       14.30       10.28      1.77 o 
  -5   9  13       63.91       57.09      3.76 o 
  -4   9  13       42.21       48.12      2.87 o 
  -3   9  13       47.98       49.71      2.68 o 
  -2   9  13        3.03        3.35      1.43 o 
  -1   9  13       10.08        4.01      1.20 o 
   0   9  13        0.02        1.12      1.15 o 
   1   9  13        0.68        1.26      1.16 o 
   2   9  13       89.44       90.43      2.55 o 
   3   9  13        2.71        4.48      1.24 o 
   4   9  13       37.84       43.34      1.49 o 
  -5  10  13        4.54        4.50      2.19 o 
  -4  10  13       13.93       10.24      1.96 o 
  -3  10  13       18.71       16.91      2.61 o 
  -2  10  13        0.02        0.62      1.40 o 
  -1  10  13       11.96       14.58      1.68 o 
   0  10  13       14.82       15.67      1.57 o 
   1  10  13        8.91        6.68      1.56 o 
   2  10  13       31.87       37.30      1.77 o 
   3  10  13        1.18        0.37      1.00 o 
  -3  11  13       15.66       20.23      2.92 o 
  -2  11  13        0.18       -1.61      1.64 o 
  -1  11  13        0.15       -0.95      1.19 o 
   0  11  13        3.74        3.33      1.63 o 
   1  11  13        3.82        7.31      1.65 o 
 -10   0  14       41.61       57.67      2.80 o 
  -9   0  14        0.01        1.31      3.03 o 
  -8   0  14        0.00        1.64      1.84 o 
  -7   0  14        0.75        1.18      1.72 o 
  -6   0  14       60.39       56.18      3.69 o 
  -5   0  14      358.12      343.03      6.85 o 
  -4   0  14      106.94      115.04      3.36 o 
  -3   0  14      731.20      856.49     12.68 o 
  -2   0  14      149.18      160.43      3.55 o 
  -1   0  14      309.08      381.95      4.01 o 
   0   0  14       29.43       31.54      0.86 o 
   1   0  14        5.74        7.54      1.29 o 
   2   0  14      545.34      509.17      4.29 o 
   3   0  14      328.83      312.16      3.17 o 
   4   0  14     1237.56     1248.92      9.97 o 
   5   0  14       12.72        9.25      0.43 o 
   6   0  14        0.75        3.34      4.11 o 
   7   0  14        1.78       -2.86      2.86 o 
 -10   1  14        7.24        8.28      1.12 o 
  -9   1  14        0.34        0.78      0.79 o 
  -8   1  14       28.28       30.94      1.61 o 
  -7   1  14       28.04       30.29      2.17 o 
  -6   1  14      226.73      217.10      4.12 o 
  -5   1  14      436.95      430.62      5.22 o 
  -4   1  14       29.16       29.40      0.62 o 
  -3   1  14      241.77      251.30      2.07 o 
  -2   1  14       82.17       66.16      1.56 o 
  -1   1  14      661.67      671.85      4.14 o 
   0   1  14      310.68      292.13      2.15 o 
   1   1  14        1.50        0.58      0.56 o 
   2   1  14      137.01      132.30      1.39 o 
   3   1  14      411.93      417.16      2.99 o 
   4   1  14       72.78       66.02      0.82 o 
   5   1  14        0.56        0.63      0.58 o 
   6   1  14       10.95       12.62      2.47 o 
   7   1  14       17.12       14.96      2.32 o 
   8   1  14        2.22        1.57      4.81 o 
 -10   2  14       32.27       37.93      1.96 o 
  -9   2  14        0.41        0.59      0.86 o 
  -8   2  14        3.06        2.14      0.85 o 
  -7   2  14        0.66        1.08      0.63 o 
  -6   2  14      111.56      104.90      1.36 o 
  -5   2  14      340.80      338.78      2.98 o 
  -4   2  14        1.99        3.31      0.61 o 
  -3   2  14       48.30       48.91      1.62 o 
  -2   2  14      203.27      189.07      2.27 o 
  -1   2  14      448.96      445.77      4.13 o 
   0   2  14      390.51      386.95      2.76 o 
   1   2  14       62.66       62.69      0.78 o 
   2   2  14       48.96       50.02      0.84 o 
   3   2  14       13.80       14.51      0.60 o 
   4   2  14      137.97      140.77      1.43 o 
   5   2  14      360.62      335.03      8.10 o 
   6   2  14       20.56       25.29      2.71 o 
   7   2  14       17.07       19.73      3.94 o 
   8   2  14        8.27        8.27      3.40 o 
 -10   3  14       28.85       29.83      1.31 o 
  -9   3  14        2.57        1.19      0.76 o 
  -8   3  14       24.90       24.71      1.05 o 
  -7   3  14      180.50      183.58      1.87 o 
  -6   3  14       78.83       80.09      1.36 o 
  -5   3  14      433.90      432.16      3.02 o 
  -4   3  14       21.62       18.51      0.69 o 
  -3   3  14       55.91       61.55      1.69 o 
  -2   3  14      187.56      201.32      1.83 o 
  -1   3  14       75.92       85.06      1.38 o 
   0   3  14       64.17       75.07      1.34 o 
   1   3  14      193.83      186.56      2.11 o 
   2   3  14       93.85       83.80      1.01 o 
   3   3  14        0.08        0.26      0.50 o 
   4   3  14       15.20       20.24      1.52 o 
   5   3  14        4.78        3.38      0.56 o 
   6   3  14       40.94       43.76      2.35 o 
   7   3  14        8.96       12.99      2.36 o 
  -9   4  14        1.96        2.82      0.82 o 
  -8   4  14       20.95       24.72      0.87 o 
  -7   4  14        1.11        1.28      0.62 o 
  -6   4  14       48.58       41.78      1.01 o 
  -5   4  14       10.36       13.33      1.38 o 
  -4   4  14        4.59        1.81      1.56 o 
  -3   4  14      132.00      136.75      2.12 o 
  -2   4  14       48.23       44.19      1.06 o 
  -1   4  14      922.00      904.73      6.78 o 
   0   4  14      339.95      326.52      3.14 o 
   1   4  14      284.63      276.00      2.75 o 
   2   4  14       63.90       60.33      1.58 o 
   3   4  14       48.51       43.08      1.20 o 
   4   4  14       20.75       20.36      1.13 o 
   5   4  14       20.24       18.96      0.69 o 
   6   4  14        0.97        0.56      1.44 o 
   7   4  14       50.96       53.49      3.12 o 
  -9   5  14       32.94       32.34      2.23 o 
  -8   5  14        1.15        1.40      0.76 o 
  -7   5  14        2.38        3.13      0.72 o 
  -6   5  14        5.98        3.82      0.72 o 
  -5   5  14       36.05       33.83      1.61 o 
  -4   5  14      489.44      491.26      7.22 o 
  -3   5  14        8.87       13.61      1.54 o 
  -2   5  14      150.23      138.77      2.27 o 
  -1   5  14     1019.44      945.60      7.89 o 
   0   5  14       23.47       22.20      1.16 o 
   1   5  14      190.81      172.50      1.97 o 
   2   5  14      521.77      477.95      4.14 o 
   3   5  14      122.53      118.83      1.96 o 
   4   5  14        0.31        0.36      0.65 o 
   5   5  14        6.35        4.41      0.81 o 
   6   5  14        3.11        5.15      1.96 o 
   7   5  14       17.53       20.55      3.35 o 
  -9   6  14        0.05        0.55      1.38 o 
  -8   6  14       13.43       17.99      1.57 o 
  -7   6  14        5.17        4.71      1.05 o 
  -6   6  14        4.28        4.92      1.12 o 
  -5   6  14       51.60       45.69      1.48 o 
  -4   6  14        2.22        0.08      1.07 o 
  -3   6  14       33.76       34.45      1.91 o 
  -2   6  14      614.46      611.31      5.68 o 
  -1   6  14      571.39      556.77      5.12 o 
   0   6  14        4.00        2.80      0.86 o 
   1   6  14        1.90        1.01      0.73 o 
   2   6  14      101.61       95.74      1.60 o 
   3   6  14       12.03       10.55      0.90 o 
   4   6  14       18.63       19.29      1.28 o 
   5   6  14       13.66       16.38      0.81 o 
   6   6  14        0.47        2.07      1.50 o 
  -8   7  14        3.01        3.13      1.28 o 
  -7   7  14        0.00        0.36      0.77 o 
  -6   7  14       26.65       25.52      1.82 o 
  -5   7  14       57.57       57.47      4.10 o 
  -4   7  14        0.09        0.23      1.21 o 
  -3   7  14       24.25       25.68      1.97 o 
  -2   7  14      114.85      107.81      3.38 o 
  -1   7  14      916.30      867.74      6.71 o 
   0   7  14        4.14        6.00      0.92 o 
   1   7  14      173.68      153.67      2.24 o 
   2   7  14        6.85        7.50      1.23 o 
   3   7  14       27.37       23.81      1.04 o 
   4   7  14        7.72        2.90      0.87 o 
   5   7  14        2.97        1.19      1.01 o 
   6   7  14        1.51        1.25      1.51 o 
  -7   8  14        3.59        4.17      1.95 o 
  -6   8  14        1.08        0.07      1.06 o 
  -5   8  14       24.25       23.60      1.96 o 
  -4   8  14        8.29        7.80      1.69 o 
  -3   8  14      104.24      102.49      3.38 o 
  -2   8  14       22.95       19.98      1.59 o 
  -1   8  14        6.35        6.10      1.05 o 
   0   8  14        2.69       -0.76      0.97 o 
   1   8  14        0.02        0.71      0.92 o 
   2   8  14        0.04       -0.01      0.82 o 
   3   8  14        3.82        3.38      1.10 o 
   4   8  14        6.69        4.06      0.94 o 
   5   8  14        4.94        3.97      0.98 o 
  -6   9  14        0.71        0.21      1.35 o 
  -5   9  14       48.58       51.06      2.50 o 
  -4   9  14        2.83        0.62      1.75 o 
  -3   9  14        0.06       -0.62      1.50 o 
  -2   9  14       47.55       44.97      2.33 o 
  -1   9  14        7.90        3.68      1.13 o 
   0   9  14       13.30       14.29      1.29 o 
   1   9  14        0.09        2.89      1.45 o 
   2   9  14       14.58       14.72      1.41 o 
   3   9  14        4.33        2.51      1.10 o 
   4   9  14        3.32        2.11      1.03 o 
  -5  10  14        1.93        1.79      1.88 o 
  -4  10  14        0.98        1.57      1.86 o 
  -3  10  14       45.12       48.29      2.45 o 
  -2  10  14        8.68       10.77      2.36 o 
  -1  10  14       12.35        9.61      1.31 o 
   0  10  14        2.15        2.46      1.26 o 
   1  10  14       57.74       59.06      2.50 o 
   2  10  14        4.20        4.85      1.27 o 
   3  10  14        3.46        2.72      1.07 o 
  -2  11  14       12.02       14.15      3.22 o 
  -1  11  14        5.89        7.18      1.39 o 
   0  11  14       14.44       16.15      1.59 o 
 -10   1  15       56.40       53.32      3.66 o 
  -9   1  15        6.89        5.73      1.70 o 
  -8   1  15       15.03       16.44      1.61 o 
  -7   1  15        5.90        4.39      1.50 o 
  -6   1  15       67.92       70.06      2.50 o 
  -5   1  15      154.59      149.66      4.37 o 
  -4   1  15      134.49      134.63      2.68 o 
  -3   1  15       26.39       24.66      0.74 o 
  -2   1  15        0.12        0.36      0.58 o 
  -1   1  15       20.13       17.21      1.18 o 
   0   1  15      491.68      442.76      2.99 o 
   1   1  15      150.20      146.62      1.54 o 
   2   1  15      949.82      967.44      6.34 o 
   3   1  15        0.20       -0.24      0.43 o 
   4   1  15      394.27      417.09      2.79 o 
   5   1  15        7.18        7.97      0.34 o 
   6   1  15      170.71      178.70      6.53 o 
   7   1  15       34.23       43.02      2.76 o 
 -10   2  15        4.34        3.39      1.74 o 
  -9   2  15       41.92       46.97      1.42 o 
  -8   2  15       18.64       18.71      1.09 o 
  -7   2  15      281.57      291.86      3.27 o 
  -6   2  15      141.96      145.39      2.43 o 
  -5   2  15      430.60      461.29      5.31 o 
  -4   2  15        2.65        1.57      0.61 o 
  -3   2  15       52.03       54.79      1.30 o 
  -2   2  15       20.39       20.82      1.19 o 
  -1   2  15      250.50      269.34      2.85 o 
   0   2  15       69.75       77.93      1.11 o 
   1   2  15      433.10      396.15      2.57 o 
   2   2  15        3.02        1.24      0.47 o 
   3   2  15       60.58       55.26      1.05 o 
   4   2  15      136.12      128.82      1.71 o 
   5   2  15        9.69        8.93      0.71 o 
   6   2  15       78.70       95.05      5.31 o 
   7   2  15       63.46       67.16      3.12 o 
 -10   3  15        0.04        0.57      0.90 o 
  -9   3  15       13.59       15.10      0.83 o 
  -8   3  15        3.25        3.01      0.74 o 
  -7   3  15        0.31        0.46      0.69 o 
  -6   3  15       70.50       68.70      1.24 o 
  -5   3  15      311.62      280.40      3.13 o 
  -4   3  15        2.11        2.69      0.62 o 
  -3   3  15      157.19      150.24      2.13 o 
  -2   3  15      154.83      169.77      1.74 o 
  -1   3  15      883.93      884.76      6.60 o 
   0   3  15      851.43      833.18      6.29 o 
   1   3  15       73.75       79.78      1.32 o 
   2   3  15       50.36       58.66      0.92 o 
   3   3  15       32.37       37.32      0.77 o 
   4   3  15       24.43       18.54      0.99 o 
   5   3  15        0.30        0.05      0.31 o 
   6   3  15       30.97       35.02      2.02 o 
   7   3  15        0.12        1.12      2.28 o 
  -9   4  15       22.83       23.73      1.19 o 
  -8   4  15       14.87       18.73      1.29 o 
  -7   4  15       55.12       51.74      1.20 o 
  -6   4  15      118.84      110.86      1.46 o 
  -5   4  15       84.54      108.54      2.14 o 
  -4   4  15      230.49      214.23      3.34 o 
  -3   4  15       14.67       12.70      0.72 o 
  -2   4  15       54.13       47.82      1.89 o 
  -1   4  15       13.75       11.58      1.05 o 
   0   4  15        0.48       -0.36      0.66 o 
   1   4  15       17.87       17.65      0.95 o 
   2   4  15      227.96      230.74      2.37 o 
   3   4  15       32.94       26.83      1.22 o 
   4   4  15      182.60      167.18      2.39 o 
   5   4  15      101.56       97.28      2.35 o 
   6   4  15        1.31        1.06      1.40 o 
   7   4  15        2.32        5.83      1.99 o 
  -9   5  15        4.89        2.37      1.27 o 
  -8   5  15        0.38        0.68      0.63 o 
  -7   5  15        2.96        3.63      0.90 o 
  -6   5  15       21.50       20.18      1.15 o 
  -5   5  15      138.73      127.88      2.59 o 
  -4   5  15       26.40       29.71      2.10 o 
  -3   5  15       85.57       86.43      1.77 o 
  -2   5  15      947.80      933.12      7.17 o 
  -1   5  15       59.00       59.06      1.74 o 
   0   5  15      415.01      405.02      3.75 o 
   1   5  15        3.66        5.37      0.98 o 
   2   5  15      108.81       90.06      1.59 o 
   3   5  15        6.33        3.32      1.18 o 
   4   5  15      130.61      115.35      1.97 o 
   5   5  15       15.16       15.58      1.21 o 
   6   5  15        1.92        1.94      2.41 o 
  -8   6  15        0.24        0.27      0.76 o 
  -7   6  15        2.60        3.02      0.74 o 
  -6   6  15      147.98      129.87      2.21 o 
  -5   6  15        9.48        9.28      1.21 o 
  -4   6  15       52.90       49.47      1.96 o 
  -3   6  15      272.46      268.11      3.81 o 
  -2   6  15       28.41       24.36      1.57 o 
  -1   6  15       23.59       19.68      1.25 o 
   0   6  15       79.96       74.61      1.93 o 
   1   6  15       65.75       56.02      1.58 o 
   2   6  15       39.71       41.93      1.41 o 
   3   6  15       23.15       24.58      1.57 o 
   4   6  15       41.22       36.01      1.19 o 
   5   6  15       18.97       13.50      1.99 o 
   6   6  15        2.53        3.72      2.44 o 
  -8   7  15       13.85       16.15      1.78 o 
  -7   7  15        3.40        1.87      0.98 o 
  -6   7  15       28.15       28.56      1.60 o 
  -5   7  15        0.12        0.39      1.01 o 
  -4   7  15        1.47        0.72      1.48 o 
  -3   7  15        5.08        7.46      1.52 o 
  -2   7  15      135.90      146.78      2.40 o 
  -1   7  15       19.54       16.79      1.43 o 
   0   7  15       22.33       20.13      1.53 o 
   1   7  15       42.85       34.91      1.25 o 
   2   7  15        0.40        0.63      0.71 o 
   3   7  15       24.37       17.25      1.46 o 
   4   7  15        0.90        0.05      0.75 o 
   5   7  15        1.98        0.58      1.18 o 
  -7   8  15        3.77        2.04      1.56 o 
  -6   8  15        5.73        5.05      1.32 o 
  -5   8  15        1.32        2.32      1.78 o 
  -4   8  15        6.25        4.43      1.65 o 
  -3   8  15       32.23       29.80      2.03 o 
  -2   8  15       23.98       26.12      1.73 o 
  -1   8  15        0.11        0.00      0.78 o 
   0   8  15       67.14       60.76      2.09 o 
   1   8  15        7.21        3.23      1.06 o 
   2   8  15        4.62        2.51      0.96 o 
   3   8  15        6.81        5.74      1.17 o 
   4   8  15        9.68        5.01      1.10 o 
  -6   9  15        2.55        0.13      1.06 o 
  -5   9  15        0.84        1.05      1.93 o 
  -4   9  15        4.88        6.69      1.87 o 
  -3   9  15        0.00        1.80      1.89 o 
  -2   9  15       26.20       22.10      1.47 o 
  -1   9  15       38.85       40.52      1.47 o 
   0   9  15      113.08      102.84      2.41 o 
   1   9  15        8.85        7.98      1.18 o 
   2   9  15       19.88       20.82      1.93 o 
   3   9  15        0.31        0.02      0.96 o 
  -4  10  15        1.04        2.75      2.24 o 
  -3  10  15        2.68        0.96      1.83 o 
  -2  10  15        0.15        0.20      1.04 o 
  -1  10  15        0.91        0.07      1.17 o 
   0  10  15       11.55        7.22      1.64 o 
   1  10  15        8.61        5.87      1.39 o 
   2  10  15        7.37        7.39      1.32 o 
 -10   0  16        2.38        1.90      1.93 o 
  -8   0  16       99.84      100.72      5.86 o 
  -7   0  16       34.10       42.08      2.94 o 
  -6   0  16       99.70      100.72      3.80 o 
  -5   0  16       42.22       47.35      3.02 o 
  -4   0  16       74.47       79.86      4.58 o 
  -3   0  16       98.22       84.12      3.02 o 
  -2   0  16      177.74      170.54      3.98 o 
  -1   0  16      596.60      619.72      6.08 o 
   0   0  16      241.93      234.83      3.03 o 
   1   0  16       11.28       12.38      1.17 o 
   2   0  16     3747.34     3733.81     31.09 o 
   3   0  16      602.30      607.55      5.29 o 
   4   0  16        5.28        5.46      0.82 o 
   5   0  16       39.97       39.25      2.74 o 
   6   0  16        8.40       11.64      2.87 o 
   7   0  16       20.07       16.67      3.52 o 
 -10   1  16       17.53       18.64      1.88 o 
  -9   1  16        4.81        6.80      2.81 o 
  -8   1  16        1.58        1.22      1.36 o 
  -7   1  16       10.48        8.58      1.68 o 
  -6   1  16        8.63        9.36      1.68 o 
  -5   1  16      426.34      413.29      6.32 o 
  -4   1  16        0.01        0.36      1.17 o 
  -3   1  16       14.22        9.45      3.38 o 
  -2   1  16        5.30        5.67      0.54 o 
  -1   1  16      138.31      141.19      1.92 o 
   0   1  16      499.44      485.33      3.33 o 
   1   1  16        6.91        6.05      0.60 o 
   2   1  16       20.23       18.83      1.13 o 
   3   1  16      149.40      147.58      1.61 o 
   4   1  16       47.81       44.81      1.10 o 
   5   1  16      125.11      111.81      2.32 o 
   6   1  16        7.19        7.70      1.97 o 
   7   1  16        0.00       -0.11      1.93 o 
 -10   2  16       13.43       20.07      3.94 o 
  -9   2  16        0.10        1.51      1.28 o 
  -8   2  16       27.86       26.32      2.07 o 
  -7   2  16       10.63       11.92      1.29 o 
  -6   2  16        0.01       -0.10      0.66 o 
  -5   2  16      219.16      198.74      2.75 o 
  -4   2  16      151.26      148.04      1.57 o 
  -3   2  16      142.10      129.43      1.86 o 
  -2   2  16       26.59       30.25      1.21 o 
  -1   2  16        0.06       -0.36      0.75 o 
   0   2  16       89.24       82.27      1.41 o 
   1   2  16      718.98      702.80      4.43 o 
   2   2  16      282.72      285.77      2.61 o 
   3   2  16      230.74      225.81      2.55 o 
   4   2  16       93.94       85.83      1.76 o 
   5   2  16        1.77        1.54      0.40 o 
   6   2  16        0.41        0.19      1.56 o 
   7   2  16       22.02       23.27      4.11 o 
  -9   3  16       29.10       31.65      1.53 o 
  -8   3  16       24.16       21.78      1.07 o 
  -7   3  16        0.04        0.61      0.58 o 
  -6   3  16       10.67        8.35      0.82 o 
  -5   3  16      115.34      104.58      2.18 o 
  -4   3  16      145.25      153.45      1.88 o 
  -3   3  16      116.80       94.33      1.73 o 
  -2   3  16       99.88       99.54      1.17 o 
  -1   3  16       68.88       62.00      2.03 o 
   0   3  16      177.01      159.81      1.92 o 
   1   3  16        0.26        1.20      0.79 o 
   2   3  16       34.99       37.16      0.88 o 
   3   3  16        2.47        2.43      0.52 o 
   4   3  16       30.06       32.16      0.99 o 
   5   3  16      172.11      159.63      3.26 o 
   6   3  16        0.04        0.25      1.55 o 
   7   3  16       13.03       12.50      3.76 o 
  -9   4  16        0.29       -0.92      0.92 o 
  -8   4  16        2.72        0.93      1.14 o 
  -7   4  16        0.15       -0.43      0.43 o 
  -6   4  16      357.75      351.75      2.70 o 
  -5   4  16      352.32      340.53      2.66 o 
  -4   4  16      906.54      841.47      5.23 o 
  -3   4  16       26.83       27.94      0.78 o 
  -2   4  16      285.38      278.67      2.93 o 
  -1   4  16      539.31      542.43      4.52 o 
   0   4  16      282.91      268.14      2.67 o 
   1   4  16        7.75        8.68      0.85 o 
   2   4  16        5.06        4.65      0.78 o 
   3   4  16       61.04       57.10      1.15 o 
   4   4  16        3.53        2.87      0.54 o 
   5   4  16        1.14        0.26      0.74 o 
   6   4  16       10.81       12.92      1.78 o 
  -9   5  16       19.87       18.53      2.51 o 
  -8   5  16        3.45        5.77      1.39 o 
  -7   5  16       12.55       13.66      1.26 o 
  -6   5  16        8.25        9.90      0.85 o 
  -5   5  16       17.09       17.06      0.99 o 
  -4   5  16        4.50        4.80      1.78 o 
  -3   5  16       15.13       15.02      1.07 o 
  -2   5  16      335.40      300.49      3.15 o 
  -1   5  16      106.57      102.73      1.98 o 
   0   5  16        1.10       -0.73      0.90 o 
   1   5  16        0.45       -0.46      0.82 o 
   2   5  16       92.09       89.16      1.74 o 
   3   5  16        7.43        7.88      0.98 o 
   4   5  16       26.83       22.55      0.96 o 
   5   5  16        0.54        0.25      0.91 o 
   6   5  16        1.68        1.19      2.17 o 
  -8   6  16        0.02       -0.41      1.07 o 
  -7   6  16        0.68        0.20      0.75 o 
  -6   6  16        0.48        0.26      0.77 o 
  -5   6  16        2.74        1.03      1.05 o 
  -4   6  16       34.50       38.34      2.53 o 
  -3   6  16       55.52       51.37      1.46 o 
  -2   6  16       27.75       30.69      1.58 o 
  -1   6  16      115.65      106.59      1.93 o 
   0   6  16      170.16      161.49      2.25 o 
   1   6  16       23.78       23.46      1.20 o 
   2   6  16        0.26        0.64      0.82 o 
   3   6  16        0.02        0.29      0.72 o 
   4   6  16        2.16        2.44      0.68 o 
   5   6  16        9.56        8.54      3.70 o 
   6   6  16        0.61        0.48      1.87 o 
  -8   7  16        0.32       -0.93      1.19 o 
  -7   7  16        0.65        0.90      1.03 o 
  -6   7  16        0.06       -1.11      1.11 o 
  -5   7  16       61.26       57.42      3.00 o 
  -4   7  16       22.27       23.20      2.32 o 
  -3   7  16        3.09        4.78      0.84 o 
  -2   7  16        0.01       -0.01      0.72 o 
  -1   7  16       37.36       33.81      1.57 o 
   0   7  16       10.87       11.72      1.35 o 
   1   7  16       21.20       20.32      2.16 o 
   2   7  16       11.95       11.04      1.12 o 
   3   7  16        6.04        4.80      1.09 o 
   4   7  16        0.20       -0.36      0.76 o 
   5   7  16       23.22       29.70      1.78 o 
  -7   8  16        7.04        6.67      1.61 o 
  -6   8  16        0.08       -0.02      1.17 o 
  -5   8  16        9.42       12.01      1.89 o 
  -4   8  16        1.38        1.09      1.73 o 
  -3   8  16        9.21       13.02      1.80 o 
  -2   8  16       49.70       50.25      2.11 o 
  -1   8  16       98.23       99.09      3.02 o 
   0   8  16       16.39       15.70      1.30 o 
   1   8  16        2.08        1.82      0.89 o 
   2   8  16        1.90        1.14      0.85 o 
   3   8  16        1.17       -0.07      0.89 o 
   4   8  16       14.01       17.16      3.28 o 
  -6   9  16        7.82        6.89      1.50 o 
  -5   9  16        4.00        6.56      1.97 o 
  -4   9  16        9.24       10.43      2.04 o 
  -3   9  16       28.09       32.83      2.33 o 
  -2   9  16        1.20        2.49      1.67 o 
  -1   9  16        5.58        7.21      1.44 o 
   0   9  16       13.90       15.52      1.54 o 
   1   9  16        6.15        2.14      1.24 o 
   2   9  16        1.38        0.47      0.96 o 
   3   9  16       12.33       12.50      2.36 o 
  -4  10  16       19.06       22.94      2.70 o 
  -3  10  16       18.26       16.96      2.36 o 
  -2  10  16       23.75       27.17      1.74 o 
  -1  10  16       10.47       13.43      1.40 o 
   0  10  16       15.58       19.36      1.42 o 
   1  10  16       67.28       68.45      1.97 o 
 -10   1  17       40.46       41.35      3.94 o 
  -9   1  17       27.17       30.63      2.70 o 
  -8   1  17        2.22        2.56      1.70 o 
  -7   1  17       19.05       20.99      3.64 o 
  -6   1  17       31.07       29.52      2.07 o 
  -5   1  17       30.46       35.60      2.39 o 
  -4   1  17       15.95       15.45      1.67 o 
  -3   1  17      142.25      135.74      2.79 o 
  -2   1  17       29.75       24.41      0.92 o 
  -1   1  17       21.80       18.03      0.73 o 
   0   1  17      210.60      203.09      2.11 o 
   1   1  17       90.37       89.66      1.27 o 
   2   1  17       10.97       11.50      0.71 o 
   3   1  17       11.18       13.05      0.62 o 
   4   1  17       46.82       49.87      0.89 o 
   5   1  17       20.24       17.32      1.88 o 
   6   1  17        8.84        9.25      1.98 o 
   7   1  17       14.52       11.21      3.79 o 
  -9   2  17       22.67       26.96      2.06 o 
  -8   2  17       13.28       13.06      1.81 o 
  -7   2  17        0.03        0.73      0.80 o 
  -6   2  17        0.46       -0.15      0.59 o 
  -5   2  17      386.74      352.82      6.36 o 
  -4   2  17      175.43      169.50      1.77 o 
  -3   2  17       37.40       34.19      1.52 o 
  -2   2  17      208.44      218.55      2.76 o 
  -1   2  17       65.33       60.96      1.08 o 
   0   2  17       62.16       55.40      1.21 o 
   1   2  17      589.14      547.89      4.33 o 
   2   2  17      144.10      151.62      1.78 o 
   3   2  17       23.79       22.08      0.82 o 
   4   2  17       34.61       37.29      0.79 o 
   5   2  17        8.63        8.94      1.28 o 
   6   2  17        0.13       -0.09      1.46 o 
   7   2  17        2.66        2.07      2.47 o 
  -9   3  17        3.83        3.50      1.05 o 
  -8   3  17        0.71        2.39      1.09 o 
  -7   3  17        7.90        7.85      0.86 o 
  -6   3  17        5.35        6.51      0.79 o 
  -5   3  17      204.86      189.42      2.41 o 
  -4   3  17       77.62       78.93      1.61 o 
  -3   3  17       45.55       39.58      1.67 o 
  -2   3  17      354.11      352.59      3.60 o 
  -1   3  17        0.69        0.67      0.73 o 
   0   3  17      898.42      916.57      6.51 o 
   1   3  17       32.44       29.32      0.85 o 
   2   3  17        7.70        9.64      0.72 o 
   3   3  17       71.51       66.45      1.33 o 
   4   3  17       74.10       71.13      2.19 o 
   5   3  17        1.18        1.35      0.89 o 
   6   3  17       38.77       47.25      3.13 o 
  -9   4  17       16.65       21.23      1.98 o 
  -8   4  17        2.04        2.61      0.98 o 
  -7   4  17       10.40       13.25      1.04 o 
  -6   4  17        5.27        7.57      0.99 o 
  -5   4  17       11.49       12.77      1.43 o 
  -4   4  17      329.26      323.61      4.20 o 
  -3   4  17        0.61        0.07      0.31 o 
  -2   4  17        0.54        1.37      0.68 o 
  -1   4  17      108.89       91.52      1.70 o 
   0   4  17      171.04      170.37      2.29 o 
   1   4  17       18.73       20.01      1.13 o 
   2   4  17        8.81       11.17      0.91 o 
   3   4  17        9.01        6.16      0.83 o 
   4   4  17       32.54       24.24      0.95 o 
   5   4  17        1.76        1.74      0.95 o 
   6   4  17       43.41       43.90      2.82 o 
  -9   5  17        1.03        0.16      0.99 o 
  -8   5  17        4.79        5.59      1.17 o 
  -7   5  17        0.03        0.98      0.86 o 
  -6   5  17       32.47       27.06      0.68 o 
  -5   5  17      131.40      117.53      1.59 o 
  -4   5  17       20.80       20.70      1.23 o 
  -3   5  17       31.62       30.22      1.70 o 
  -2   5  17       14.80       15.14      1.11 o 
  -1   5  17       60.88       64.46      1.78 o 
   0   5  17      204.16      202.85      2.73 o 
   1   5  17        0.18        1.39      0.78 o 
   2   5  17       28.03       28.44      2.10 o 
   3   5  17       14.90       12.92      0.87 o 
   4   5  17        0.08        0.92      0.57 o 
   5   5  17        4.90        4.10      0.96 o 
   6   5  17       50.57       62.05      3.67 o 
  -8   6  17        0.92        1.05      1.09 o 
  -7   6  17        7.79       10.38      1.22 o 
  -6   6  17       15.63       16.84      1.60 o 
  -5   6  17       79.10       84.93      2.39 o 
  -4   6  17        0.37       -0.46      1.20 o 
  -3   6  17       13.63       14.41      1.13 o 
  -2   6  17        2.51        3.89      0.75 o 
  -1   6  17       99.43       94.42      2.68 o 
   0   6  17        0.00       -0.22      0.79 o 
   1   6  17       11.75       15.38      1.01 o 
   2   6  17       90.05       87.19      1.58 o 
   3   6  17       20.51       15.78      1.03 o 
   4   6  17        0.16       -0.05      0.59 o 
   5   6  17        0.10       -0.22      1.23 o 
  -7   7  17        2.15        1.99      1.11 o 
  -6   7  17       13.47       13.32      1.72 o 
  -5   7  17       30.88       35.02      2.45 o 
  -4   7  17       54.86       50.42      2.90 o 
  -3   7  17        2.55        3.15      1.05 o 
  -2   7  17        0.01       -0.61      0.82 o 
  -1   7  17       39.51       38.96      2.43 o 
   0   7  17      152.04      148.94      2.61 o 
   1   7  17        6.09        5.46      1.55 o 
   2   7  17       14.29       12.04      2.22 o 
   3   7  17       40.76       39.22      1.30 o 
   4   7  17        0.16        0.16      0.90 o 
  -6   8  17       15.19       16.75      1.60 o 
  -5   8  17       18.43       21.14      2.77 o 
  -4   8  17       22.19       25.26      2.39 o 
  -3   8  17        0.48        0.66      0.82 o 
  -2   8  17        5.41        5.06      1.42 o 
  -1   8  17        0.27       -0.36      1.36 o 
   0   8  17        1.77        2.82      1.34 o 
   1   8  17        1.62        1.25      1.22 o 
   2   8  17        7.49        5.18      1.43 o 
   3   8  17       33.98       38.11      1.55 o 
   4   8  17        4.47        3.78      1.48 o 
  -5   9  17        1.11        0.69      1.95 o 
  -4   9  17        3.99        6.23      2.26 o 
  -3   9  17        5.64        5.73      1.23 o 
  -2   9  17        4.58        4.76      1.15 o 
  -1   9  17       25.61       22.82      1.78 o 
   0   9  17       23.07       21.40      1.44 o 
   1   9  17       13.77       13.46      2.76 o 
   2   9  17       18.41       21.52      1.55 o 
  -3  10  17        0.68        1.42      1.18 o 
  -2  10  17        3.30        4.33      1.29 o 
  -1  10  17        2.28        2.71      1.41 o 
   0  10  17       16.73       19.71      1.45 o 
  -7   0  18        3.34        3.56      2.36 o 
  -6   0  18        0.83       -1.14      3.42 o 
  -5   0  18      117.97      109.77      4.06 o 
  -4   0  18       49.42       55.87      3.11 o 
  -3   0  18        0.00       -0.97      2.87 o 
  -2   0  18       22.73       19.15      3.41 o 
  -1   0  18      156.59      151.75      2.31 o 
   0   0  18      957.27      960.21     11.89 o 
   1   0  18      759.91      739.45      7.87 o 
   2   0  18       49.67       47.97      1.32 o 
   3   0  18       11.68       12.63      0.91 o 
   4   0  18      305.19      316.72      6.31 o 
   5   0  18        7.53        8.95      2.41 o 
   6   0  18        0.05        4.28      2.65 o 
  -9   1  18       13.27       15.73      3.06 o 
  -8   1  18        0.13       -0.64      1.61 o 
  -7   1  18       10.74       13.27      2.82 o 
  -6   1  18        0.20       -0.85      1.51 o 
  -5   1  18        0.01        0.91      1.46 o 
  -4   1  18        0.18        0.74      1.66 o 
  -3   1  18        1.67        2.54      1.32 o 
  -2   1  18        9.11       10.98      1.48 o 
  -1   1  18       42.20       50.51      1.17 o 
   0   1  18       46.77       48.95      1.05 o 
   1   1  18      315.04      329.02      2.98 o 
   2   1  18       75.14       72.21      1.14 o 
   3   1  18        0.37        0.64      0.47 o 
   4   1  18        2.96        2.64      0.59 o 
   5   1  18       30.72       38.57      2.18 o 
   6   1  18        0.14        0.71      1.66 o 
  -9   2  18        2.60        3.61      2.54 o 
  -8   2  18       30.37       34.27      2.22 o 
  -7   2  18        9.64        9.95      1.60 o 
  -6   2  18        2.89        1.82      0.63 o 
  -5   2  18       57.29       46.04      1.72 o 
  -4   2  18       18.68       12.44      0.69 o 
  -3   2  18        1.97        4.80      1.11 o 
  -2   2  18       88.71       98.90      1.92 o 
  -1   2  18      229.16      211.93      2.33 o 
   0   2  18      816.15      806.11      6.70 o 
   1   2  18        0.16        0.29      0.71 o 
   2   2  18        0.05       -0.11      0.56 o 
   3   2  18      112.17      102.86      1.50 o 
   4   2  18       29.35       30.53      0.94 o 
   5   2  18        4.24        6.78      1.91 o 
   6   2  18        5.45        7.18      2.45 o 
  -9   3  18        0.09       -1.70      1.86 o 
  -8   3  18       58.66       53.30      2.90 o 
  -7   3  18        7.86       12.14      1.98 o 
  -6   3  18      106.85      107.32      2.09 o 
  -5   3  18       17.74       16.81      0.85 o 
  -4   3  18       94.61      112.97      2.32 o 
  -3   3  18       23.79       27.39      1.37 o 
  -2   3  18       20.89       16.12      1.38 o 
  -1   3  18       44.82       40.70      1.83 o 
   0   3  18      129.40      121.65      1.68 o 
   1   3  18      103.64      106.37      1.54 o 
   2   3  18        0.53        0.42      0.50 o 
   3   3  18      192.51      192.22      1.84 o 
   4   3  18        0.78        1.40      0.60 o 
   5   3  18       49.61       44.88      3.36 o 
   6   3  18        3.89        4.97      3.12 o 
  -9   4  18       13.72       12.63      2.76 o 
  -8   4  18        7.08        6.20      0.98 o 
  -7   4  18        8.51        6.83      1.11 o 
  -6   4  18        3.38        2.58      0.99 o 
  -5   4  18      531.14      477.09      4.64 o 
  -4   4  18      224.85      216.60      3.19 o 
  -3   4  18       18.68       24.10      1.46 o 
  -2   4  18       48.46       51.51      1.18 o 
  -1   4  18      419.61      389.82      3.81 o 
   0   4  18       27.90       27.36      1.07 o 
   1   4  18       48.41       42.76      1.35 o 
   2   4  18        9.87       12.33      0.89 o 
   3   4  18       13.96       14.86      0.94 o 
   4   4  18        1.78        2.26      0.70 o 
   5   4  18       38.00       40.79      2.13 o 
   6   4  18        4.52        1.27      2.14 o 
  -8   5  18       31.93       35.29      1.64 o 
  -7   5  18        0.02        0.71      0.83 o 
  -6   5  18        8.51       11.11      1.06 o 
  -5   5  18        7.85        6.14      1.30 o 
  -4   5  18       90.18       90.04      3.99 o 
  -3   5  18       10.44        9.13      0.96 o 
  -2   5  18       88.57       88.65      2.26 o 
  -1   5  18        4.60        3.54      0.95 o 
   0   5  18       80.66       76.90      2.17 o 
   1   5  18        0.00        0.27      0.66 o 
   2   5  18        6.56        6.70      1.03 o 
   3   5  18      151.47      149.20      2.04 o 
   4   5  18        0.94        1.79      0.64 o 
   5   5  18        2.09        1.08      0.88 o 
  -8   6  18        0.25        0.70      1.14 o 
  -7   6  18       23.48       21.65      1.38 o 
  -6   6  18        1.39        1.62      0.98 o 
  -5   6  18        4.78        4.66      0.53 o 
  -4   6  18      140.10      123.10      2.07 o 
  -3   6  18       44.02       45.93      1.25 o 
  -2   6  18       20.23       19.02      1.05 o 
  -1   6  18        5.38        6.82      1.11 o 
   0   6  18       22.52       25.43      1.11 o 
   1   6  18       14.83       13.20      1.96 o 
   2   6  18        3.20        4.41      1.07 o 
   3   6  18       42.58       45.65      1.38 o 
   4   6  18        1.96        2.48      1.06 o 
   5   6  18        0.81        0.29      0.99 o 
  -7   7  18        5.74        5.23      1.22 o 
  -6   7  18        3.50        2.02      1.62 o 
  -5   7  18       17.28       16.36      2.27 o 
  -4   7  18        1.49        1.05      1.02 o 
  -3   7  18        6.71        8.40      0.87 o 
  -2   7  18       23.15       22.30      1.32 o 
  -1   7  18       43.49       44.43      2.78 o 
   0   7  18        0.01       -0.59      0.88 o 
   1   7  18        3.83        3.34      1.17 o 
   2   7  18        4.08        1.68      0.97 o 
   3   7  18        5.86        2.70      1.30 o 
   4   7  18       58.16       59.86      2.48 o 
  -6   8  18        0.81        0.63      1.71 o 
  -5   8  18        8.89       15.52      4.29 o 
  -4   8  18        6.24        6.90      1.04 o 
  -3   8  18       21.89       20.18      1.70 o 
  -2   8  18       82.49       87.48      3.70 o 
  -1   8  18        5.13        5.93      1.56 o 
   0   8  18       35.99       35.43      1.45 o 
   1   8  18       30.90       29.19      1.62 o 
   2   8  18       15.21       19.30      1.41 o 
   3   8  18        3.78        1.39      0.97 o 
  -5   9  18        2.74        3.16      3.24 o 
  -4   9  18       13.75       12.94      1.42 o 
  -3   9  18        1.29        1.84      1.03 o 
  -2   9  18        3.44        3.45      1.17 o 
  -1   9  18        3.86        2.36      1.32 o 
   0   9  18       14.39       12.29      1.47 o 
   1   9  18       38.20       38.73      1.93 o 
   2   9  18        6.10        3.84      1.59 o 
  -9   1  19       22.80       28.20      5.32 o 
  -8   1  19       16.17       20.77      2.32 o 
  -7   1  19       31.31       33.89      2.35 o 
  -6   1  19        1.28        2.21      2.03 o 
  -5   1  19       81.15       75.10      3.15 o 
  -4   1  19       12.17       11.31      2.11 o 
  -3   1  19       45.00       51.88      5.80 o 
  -2   1  19       90.53      102.03      2.96 o 
  -1   1  19        0.01        0.07      0.62 o 
   0   1  19        4.83        4.91      0.90 o 
   1   1  19       57.12       50.95      1.18 o 
   2   1  19      218.76      213.37      2.15 o 
   3   1  19       66.54       72.68      1.18 o 
   4   1  19       39.49       37.60      1.28 o 
   5   1  19        0.11        0.32      1.39 o 
   6   1  19        2.58        0.64      2.69 o 
  -9   2  19        3.23        7.36      3.40 o 
  -8   2  19       43.20       45.54      2.76 o 
  -7   2  19        1.28        2.65      1.47 o 
  -6   2  19       91.56       96.68      3.18 o 
  -5   2  19       41.16       37.67      2.47 o 
  -4   2  19       57.92       53.50      2.32 o 
  -3   2  19       87.03       86.77      2.28 o 
  -2   2  19      290.95      273.13      2.94 o 
  -1   2  19      228.36      229.09      3.62 o 
   0   2  19     1593.56     1548.96     11.61 o 
   1   2  19      209.47      206.55      2.13 o 
   2   2  19        5.89        5.30      0.67 o 
   3   2  19      104.98      105.37      1.61 o 
   4   2  19        6.15        6.52      0.65 o 
   5   2  19       11.18       11.18      2.23 o 
   6   2  19        7.22        5.06      3.19 o 
  -9   3  19        0.19        1.56      2.12 o 
  -8   3  19       11.04       11.81      1.82 o 
  -7   3  19        1.40        0.24      0.56 o 
  -6   3  19       26.53       23.65      1.38 o 
  -5   3  19       11.70        8.11      0.89 o 
  -4   3  19      141.74      115.69      1.79 o 
  -3   3  19       16.07       13.13      1.29 o 
  -2   3  19       30.38       31.01      1.50 o 
  -1   3  19      313.08      285.35      3.38 o 
   0   3  19       44.85       35.17      1.36 o 
   1   3  19        2.69        1.15      0.74 o 
   2   3  19        8.44        6.74      0.99 o 
   3   3  19       11.38       12.45      0.81 o 
   4   3  19       40.56       37.49      0.97 o 
   5   3  19       28.79       34.04      2.26 o 
   6   3  19       86.36      102.11      3.39 o 
  -8   4  19        0.75        1.22      1.44 o 
  -7   4  19        0.18        0.02      1.19 o 
  -6   4  19        3.07        2.99      1.02 o 
  -5   4  19        0.13        2.12      0.73 o 
  -4   4  19        0.00       -0.61      1.33 o 
  -3   4  19      158.35      170.89      2.63 o 
  -2   4  19      106.82      102.35      1.86 o 
  -1   4  19       38.35       39.79      1.02 o 
   0   4  19      118.30      108.44      1.80 o 
   1   4  19      362.40      335.05      2.72 o 
   2   4  19        6.62        5.95      0.77 o 
   3   4  19        0.01        0.24      0.65 o 
   4   4  19        0.43        1.20      0.76 o 
   5   4  19       19.34       14.43     11.15 o 
  -8   5  19        0.06       -0.48      1.41 o 
  -7   5  19        1.03        0.46      0.82 o 
  -6   5  19        0.16       -0.79      0.81 o 
  -5   5  19      164.69      166.17      3.28 o 
  -4   5  19       34.79       29.51      2.44 o 
  -3   5  19      140.18      127.36      2.89 o 
  -2   5  19        4.27        2.86      0.86 o 
  -1   5  19       43.19       37.43      1.28 o 
   0   5  19        2.02        2.40      0.86 o 
   1   5  19        4.32        3.24      1.02 o 
   2   5  19        1.49        0.68      0.73 o 
   3   5  19        0.43        0.21      0.63 o 
   4   5  19       32.80       34.68      2.61 o 
   5   5  19       62.08       84.01      4.64 o 
  -7   6  19        0.07       -0.13      0.82 o 
  -6   6  19       35.56       33.63      2.58 o 
  -5   6  19      114.80      112.51      2.36 o 
  -4   6  19       70.31       64.17      3.40 o 
  -3   6  19       96.93       91.36      2.58 o 
  -2   6  19        3.01        1.17      0.95 o 
  -1   6  19       14.06       13.15      1.00 o 
   0   6  19       21.98       22.00      1.17 o 
   1   6  19       11.92       12.61      1.77 o 
   2   6  19       44.98       36.90      1.48 o 
   3   6  19        3.80        2.67      0.85 o 
   4   6  19        9.27        6.16      1.12 o 
  -7   7  19        2.76        2.26      1.18 o 
  -6   7  19        1.93        1.00      1.27 o 
  -5   7  19       62.45       66.37      3.35 o 
  -4   7  19       23.22       22.71      2.30 o 
  -3   7  19        3.36        3.34      0.78 o 
  -2   7  19        4.47        3.26      0.90 o 
  -1   7  19        0.01        0.78      0.86 o 
   0   7  19       15.88       16.89      1.99 o 
   1   7  19        0.40       -0.19      0.98 o 
   2   7  19        6.74        4.49      1.21 o 
   3   7  19        9.68        3.67      1.42 o 
  -6   8  19        9.06       10.93      1.68 o 
  -5   8  19       51.24       57.57      3.07 o 
  -4   8  19       11.70       14.10      2.73 o 
  -3   8  19        1.20        0.76      1.18 o 
  -2   8  19        3.77        3.06      1.04 o 
  -1   8  19       70.15       72.39      2.11 o 
   0   8  19        1.11        2.10      1.12 o 
   1   8  19        0.08       -0.62      1.05 o 
   2   8  19        1.94        1.63      1.36 o 
  -4   9  19        7.37        4.17      3.50 o 
  -3   9  19       45.31       50.89      3.00 o 
  -2   9  19        0.64        0.57      1.22 o 
  -1   9  19        4.04        2.18      1.62 o 
   0   9  19       22.88       31.03      1.83 o 
   1   9  19       17.48       18.69      3.68 o 
  -8   0  20       32.80       39.75      3.97 o 
  -7   0  20        3.33        5.92      2.67 o 
  -6   0  20        3.96        5.67      2.62 o 
  -5   0  20        0.52        2.17      2.36 o 
  -4   0  20       84.15       63.12      3.45 o 
  -3   0  20       15.97        7.22      2.29 o 
  -2   0  20        3.02        1.96      1.86 o 
  -1   0  20       84.84       72.77      2.25 o 
   0   0  20      744.47      756.18      8.36 o 
   1   0  20      233.81      249.23      2.88 o 
   2   0  20       55.72       50.98      1.46 o 
   3   0  20        0.03        0.47      0.92 o 
   4   0  20       35.11       33.08      1.39 o 
   5   0  20       27.94       36.42      4.89 o 
  -8   1  20        0.22        0.07      1.36 o 
  -7   1  20       13.16       16.61      2.55 o 
  -6   1  20        4.26        5.38      2.27 o 
  -5   1  20       11.54       11.06      2.32 o 
  -4   1  20       47.36       36.90      2.26 o 
  -3   1  20       52.32       58.56      2.75 o 
  -2   1  20       52.05       48.14      1.72 o 
  -1   1  20        1.08        1.38      0.86 o 
   0   1  20        0.35        0.24      0.50 o 
   1   1  20       34.59       34.64      1.12 o 
   2   1  20       50.02       48.71      1.21 o 
   3   1  20       34.81       32.75      1.16 o 
   4   1  20        9.73        9.12      0.67 o 
   5   1  20        7.03        7.77      2.92 o 
  -9   2  20        0.00        0.32      2.92 o 
  -8   2  20        0.85        2.17      1.63 o 
  -7   2  20        0.27        1.95      1.50 o 
  -6   2  20        5.28        4.83      2.09 o 
  -5   2  20        5.74        9.06      1.78 o 
  -4   2  20        4.24        1.36      1.74 o 
  -3   2  20        0.19       -1.02      1.41 o 
  -2   2  20       11.83       11.71      1.66 o 
  -1   2  20      295.22      290.16      3.05 o 
   0   2  20       24.28       27.95      1.43 o 
   1   2  20        5.98        8.11      0.89 o 
   2   2  20        3.75        2.59      0.68 o 
   3   2  20       16.47       16.47      0.95 o 
   4   2  20        4.35        6.11      0.64 o 
   5   2  20       21.12       18.65      1.99 o 
  -8   3  20       14.74       21.71      2.02 o 
  -7   3  20        0.12        0.06      1.25 o 
  -6   3  20       38.40       34.66      2.09 o 
  -5   3  20        0.64        0.05      1.13 o 
  -4   3  20      104.98       81.83      3.08 o 
  -3   3  20        5.82        4.78      1.48 o 
  -2   3  20      401.97      412.74      4.47 o 
  -1   3  20        8.41        4.20      0.84 o 
   0   3  20       24.03       22.93      0.97 o 
   1   3  20      127.19      129.15      2.30 o 
   2   3  20       26.58       28.36      1.23 o 
   3   3  20       28.52       28.09      1.06 o 
   4   3  20       35.17       41.45      1.31 o 
   5   3  20        0.03        0.46      1.50 o 
  -8   4  20        1.91        2.64      1.45 o 
  -7   4  20        6.80        5.48      1.76 o 
  -6   4  20        0.98        0.78      0.72 o 
  -5   4  20       13.01       18.93      1.20 o 
  -4   4  20       54.77       65.81      2.03 o 
  -3   4  20       12.92       13.41      1.77 o 
  -2   4  20       28.26       28.97      1.86 o 
  -1   4  20        3.80        2.86      0.63 o 
   0   4  20        3.50        4.57      0.89 o 
   1   4  20       73.63       65.74      1.43 o 
   2   4  20       27.23       28.21      0.97 o 
   3   4  20        0.55        0.16      0.58 o 
   4   4  20        8.47        9.50      1.15 o 
   5   4  20        1.64        3.63      4.44 o 
  -8   5  20       32.19       35.45      2.39 o 
  -7   5  20        5.15        6.10      1.83 o 
  -6   5  20        0.58        1.84      1.11 o 
  -5   5  20        1.64        3.54      0.89 o 
  -4   5  20        3.95        6.77      1.50 o 
  -3   5  20        0.62       -0.28      1.13 o 
  -2   5  20        0.46        0.52      0.75 o 
  -1   5  20       57.97       59.76      1.47 o 
   0   5  20       13.38       11.58      1.47 o 
   1   5  20       61.51       55.35      1.56 o 
   2   5  20        0.35        0.87      0.72 o 
   3   5  20        1.21        0.74      0.66 o 
   4   5  20        0.63        0.22      0.80 o 
  -7   6  20       31.06       34.22      2.13 o 
  -6   6  20        5.47        5.18      1.05 o 
  -5   6  20        0.01       -0.09      0.81 o 
  -4   6  20       58.41       56.31      2.48 o 
  -3   6  20        8.66        8.64      0.94 o 
  -2   6  20       19.90       19.48      1.16 o 
  -1   6  20        0.45        0.65      0.71 o 
   0   6  20       34.14       33.86      1.64 o 
   1   6  20        0.14        0.98      0.97 o 
   2   6  20        2.12        1.88      1.15 o 
   3   6  20       14.99       17.86      1.11 o 
   4   6  20        5.14        4.59      1.01 o 
  -6   7  20       28.48       30.56      1.92 o 
  -5   7  20        0.99        1.49      1.10 o 
  -4   7  20       75.10       78.48      3.55 o 
  -3   7  20        0.14       -0.05      2.11 o 
  -2   7  20        1.12        2.21      0.82 o 
  -1   7  20       11.29       11.98      1.17 o 
   0   7  20        4.53        1.24      1.19 o 
   1   7  20       23.51       22.65      1.32 o 
   2   7  20        0.00       -0.11      0.96 o 
   3   7  20        5.31        2.62      1.04 o 
  -5   8  20        6.91        2.40      1.35 o 
  -4   8  20        6.62        3.91      2.24 o 
  -3   8  20        4.37        3.35      2.42 o 
  -2   8  20        8.28       10.26      1.09 o 
  -1   8  20        0.04        0.25      0.80 o 
   0   8  20       26.48       28.00      1.44 o 
   1   8  20        2.89        1.70      1.39 o 
   2   8  20        3.06        3.53      1.48 o 
  -3   9  20        2.67        1.35      3.11 o 
  -2   9  20        2.13        2.14      1.47 o 
  -1   9  20        9.13        7.51      1.68 o 
  -8   1  21       14.37       23.42      2.20 o 
  -7   1  21        3.25        3.56      1.65 o 
  -6   1  21       43.08       48.01      2.68 o 
  -5   1  21        4.71        2.34      2.10 o 
  -4   1  21        8.15        7.59      2.32 o 
  -3   1  21       50.19       36.98      2.69 o 
  -2   1  21       41.70       27.13      1.55 o 
  -1   1  21      148.30      158.11      2.44 o 
   0   1  21       60.57       66.43      1.31 o 
   1   1  21       81.10       89.24      1.76 o 
   2   1  21      115.29      127.30      1.78 o 
   3   1  21       12.73       14.49      1.40 o 
   4   1  21       97.31       97.30      2.91 o 
   5   1  21       29.13       36.69      4.27 o 
  -8   2  21        6.24        4.71      1.83 o 
  -7   2  21        0.06        2.74      1.95 o 
  -6   2  21        2.29        6.99      2.54 o 
  -5   2  21        0.06        0.19      1.42 o 
  -4   2  21       73.18       55.59      3.14 o 
  -3   2  21       14.74       11.49      1.75 o 
  -2   2  21       16.21       15.40      1.60 o 
  -1   2  21        8.61       11.48      0.92 o 
   0   2  21        5.67        5.16      1.08 o 
   1   2  21       39.28       39.56      1.03 o 
   2   2  21       11.54       11.01      0.89 o 
   3   2  21       16.46       15.80      0.99 o 
   4   2  21       28.42       29.77      1.61 o 
   5   2  21       14.00       14.39      2.30 o 
  -8   3  21       13.49       10.90      1.96 o 
  -7   3  21       43.08       40.44      2.88 o 
  -6   3  21        0.00        0.88      1.28 o 
  -5   3  21        7.56        6.22      0.65 o 
  -4   3  21       12.25       12.74      1.29 o 
  -3   3  21        0.17       -0.09      1.02 o 
  -2   3  21       48.82       53.94      1.24 o 
  -1   3  21        2.99        1.39      0.73 o 
   0   3  21       42.98       41.93      1.30 o 
   1   3  21        3.81        4.68      0.95 o 
   2   3  21       20.82       21.64      1.23 o 
   3   3  21        0.03       -0.72      0.72 o 
   4   3  21       45.47       47.27      1.38 o 
   5   3  21       59.79       78.02      3.24 o 
  -8   4  21        4.50        1.78      1.46 o 
  -7   4  21        7.45       10.66      1.99 o 
  -6   4  21        5.65        6.26      1.65 o 
  -5   4  21        0.36        0.60      0.82 o 
  -4   4  21       57.42       61.41      2.07 o 
  -3   4  21       34.47       31.18      1.69 o 
  -2   4  21      145.35      155.46      2.89 o 
  -1   4  21        6.96        6.89      1.37 o 
   0   4  21        0.01        1.20      0.90 o 
   1   4  21       21.03       18.46      0.87 o 
   2   4  21        0.18        0.67      0.77 o 
   3   4  21        1.36        1.14      0.81 o 
   4   4  21       12.52       15.23      1.56 o 
  -7   5  21        4.39        8.79      1.80 o 
  -6   5  21       35.63       36.55      2.02 o 
  -5   5  21       11.05       10.72      0.99 o 
  -4   5  21       21.44       21.29      1.92 o 
  -3   5  21       11.11       11.39      1.50 o 
  -2   5  21        2.72        1.95      0.69 o 
  -1   5  21        5.53        5.76      0.73 o 
   0   5  21       28.06       23.03      1.12 o 
   1   5  21       15.01       16.11      1.49 o 
   2   5  21       21.93       26.68      1.12 o 
   3   5  21       12.47       14.38      1.05 o 
   4   5  21        1.22        1.12      1.11 o 
  -7   6  21        9.55        9.63      1.94 o 
  -6   6  21        2.12        2.07      1.26 o 
  -5   6  21        0.00        0.96      1.16 o 
  -4   6  21       33.48       33.66      2.29 o 
  -3   6  21       60.63       62.94      3.88 o 
  -2   6  21       24.29       22.42      1.22 o 
  -1   6  21       23.56       19.22      1.11 o 
   0   6  21        3.00        1.41      1.21 o 
   1   6  21        3.89        2.00      1.02 o 
   2   6  21        8.66        7.95      1.30 o 
   3   6  21        4.57        5.06      1.04 o 
  -6   7  21        0.81        0.78      1.25 o 
  -5   7  21        8.20        5.81      1.17 o 
  -4   7  21        0.63        1.23      1.79 o 
  -3   7  21        0.03        0.17      1.69 o 
  -2   7  21        5.14        4.43      1.71 o 
  -1   7  21        0.71        1.70      0.83 o 
   0   7  21        2.29        1.25      1.10 o 
   1   7  21       14.08       14.24      2.49 o 
   2   7  21        1.38        2.42      1.55 o 
  -4   8  21        0.09        1.44      2.15 o 
  -3   8  21      109.67      111.83      5.02 o 
  -2   8  21       27.36       25.30      2.25 o 
  -1   8  21        4.24        4.03      1.05 o 
   0   8  21        0.49        0.35      1.23 o 
   1   8  21       25.79       23.30      4.14 o 
  -8   0  22      125.05      132.21      6.20 o 
  -6   0  22       14.89       15.37      3.33 o 
  -3   0  22        0.08        2.48      2.27 o 
  -2   0  22       11.64       16.67      2.57 o 
  -1   0  22      190.15      173.17      8.65 o 
   0   0  22      461.00      445.15      8.46 o 
   1   0  22      216.60      202.56      2.79 o 
   2   0  22      235.93      239.12      3.72 o 
   3   0  22        3.95        5.22      0.94 o 
   4   0  22       56.39       55.53      4.70 o 
  -8   1  22        7.50        8.94      2.12 o 
  -7   1  22        4.79        6.75      2.64 o 
  -6   1  22        1.85        1.98      1.96 o 
  -5   1  22        0.42        1.08      2.43 o 
  -4   1  22       59.24       63.84      3.96 o 
  -3   1  22       46.54       38.48      4.73 o 
  -2   1  22        6.34        5.54      0.47 o 
  -1   1  22       37.00       39.31      1.60 o 
   0   1  22        0.14        0.32      0.65 o 
   1   1  22        0.33        1.30      0.75 o 
   2   1  22        9.83        9.88      0.80 o 
   3   1  22        9.41        9.66      0.76 o 
   4   1  22       18.67       19.26      2.13 o 
  -8   2  22       29.31       34.53      2.42 o 
  -7   2  22       26.23       35.75      2.95 o 
  -6   2  22        1.84        2.56      1.62 o 
  -5   2  22        3.72        5.07      2.11 o 
  -4   2  22       19.15       22.59      2.84 o 
  -3   2  22        5.43        4.69      0.53 o 
  -2   2  22       20.28       21.12      2.77 o 
  -1   2  22        2.07        0.48      1.14 o 
   0   2  22      100.85      102.79      2.52 o 
   1   2  22        4.80        4.05      1.35 o 
   2   2  22       38.89       39.11      1.08 o 
   3   2  22       31.58       32.22      1.11 o 
   4   2  22        0.61        1.06      1.21 o 
  -8   3  22        1.68        4.11      1.81 o 
  -7   3  22        2.20        1.81      2.18 o 
  -6   3  22       12.46       18.09      3.92 o 
  -5   3  22        1.00        0.93      1.39 o 
  -4   3  22       28.32       26.42      1.11 o 
  -3   3  22      165.26      149.12      3.04 o 
  -2   3  22        4.68        4.12      0.72 o 
  -1   3  22       73.64       62.66      1.57 o 
   0   3  22        3.05        3.55      0.98 o 
   1   3  22        0.45        1.38      0.99 o 
   2   3  22       27.93       32.67      1.51 o 
   3   3  22       25.29       29.59      1.19 o 
   4   3  22        0.00        0.46      1.02 o 
  -7   4  22        1.02        0.28      1.39 o 
  -6   4  22        0.08       -0.19      1.26 o 
  -5   4  22       61.34       68.66      2.48 o 
  -4   4  22       21.12       22.87      1.84 o 
  -3   4  22        2.57        1.09      1.23 o 
  -2   4  22       46.34       44.04      2.09 o 
  -1   4  22       16.47       20.93      1.13 o 
   0   4  22        7.51        4.97      1.05 o 
   1   4  22       53.42       52.78      1.46 o 
   2   4  22        0.40       -0.58      0.97 o 
   3   4  22       18.21       21.80      1.34 o 
   4   4  22        1.36        1.13      1.08 o 
  -7   5  22        3.03        3.58      1.95 o 
  -6   5  22       26.38       29.57      3.36 o 
  -5   5  22       11.31       11.74      1.76 o 
  -4   5  22       76.33       76.78      2.39 o 
  -3   5  22       24.31       23.35      2.05 o 
  -2   5  22        0.78        0.66      1.59 o 
  -1   5  22       12.51       12.97      1.37 o 
   0   5  22        1.44        1.74      0.93 o 
   1   5  22        0.18        1.09      0.99 o 
   2   5  22        5.76        4.45      1.11 o 
   3   5  22       11.42       15.31      1.07 o 
  -6   6  22        3.04        0.80      1.65 o 
  -5   6  22       31.48       31.03      1.72 o 
  -4   6  22       17.52       29.11      2.05 o 
  -3   6  22      105.24       99.50      2.74 o 
  -2   6  22       33.86       33.73      2.29 o 
  -1   6  22       24.16       25.96      1.09 o 
   0   6  22       16.64        9.03      2.62 o 
   1   6  22        0.29       -0.42      0.99 o 
   2   6  22       15.84       12.22      1.55 o 
  -5   7  22        0.63       -0.79      1.00 o 
  -4   7  22       55.60       62.18      3.67 o 
  -3   7  22        8.28       11.97      2.83 o 
  -2   7  22       25.91       27.96      2.18 o 
  -1   7  22        4.88        4.79      1.59 o 
   0   7  22        0.03        0.06      0.95 o 
   1   7  22       10.40        9.59      2.43 o 
  -3   8  22       30.03       26.92      3.31 o 
  -2   8  22       12.70        8.14      2.00 o 
  -1   8  22        2.18        2.97      1.68 o 
  -8   1  23        9.77       11.23      2.59 o 
  -7   1  23        3.83        4.47      3.28 o 
  -6   1  23        0.00       -0.94      1.58 o 
  -5   1  23        2.07        2.65      1.58 o 
  -4   1  23       67.39       64.17      4.63 o 
  -3   1  23       97.83       83.61      3.92 o 
  -2   1  23       20.82       21.66      1.74 o 
  -1   1  23      134.84      133.75      6.33 o 
   0   1  23        0.05        0.18      0.51 o 
   1   1  23        1.22        0.84      0.65 o 
   2   1  23       24.10       22.26      0.92 o 
   3   1  23       15.70       13.55      1.29 o 
   4   1  23       17.49       18.28      2.82 o 
  -8   2  23       18.91       25.46      2.43 o 
  -7   2  23        1.75        2.04      2.60 o 
  -6   2  23       17.38       19.99      2.05 o 
  -5   2  23        4.41        4.10      1.67 o 
  -4   2  23        3.99        7.05      1.89 o 
  -3   2  23       29.53       27.91      1.93 o 
  -2   2  23       13.61       13.28      1.56 o 
  -1   2  23        6.78       11.53      1.05 o 
   0   2  23       15.21       15.62      2.80 o 
   1   2  23       47.68       44.24      1.39 o 
   2   2  23       15.01       17.75      1.17 o 
   3   2  23       20.12       22.05      1.05 o 
   4   2  23        5.55        6.51      1.94 o 
  -7   3  23       12.16       17.13      2.39 o 
  -6   3  23        9.94       11.05      1.97 o 
  -5   3  23        1.36        1.50      1.64 o 
  -4   3  23        2.92        2.66      1.49 o 
  -3   3  23        9.98        7.64      1.00 o 
  -2   3  23       72.86       64.78      2.28 o 
  -1   3  23       17.76       18.70      1.32 o 
   0   3  23       36.88       42.19      1.73 o 
   1   3  23       23.14       22.70      1.30 o 
   2   3  23       14.03       16.09      2.21 o 
   3   3  23       40.35       47.61      1.61 o 
  -7   4  23        1.71       -0.52      1.58 o 
  -6   4  23        0.27       -0.27      1.49 o 
  -5   4  23       14.12       16.39      1.80 o 
  -4   4  23       58.57       67.91      2.44 o 
  -3   4  23       10.16        7.45      1.59 o 
  -2   4  23        1.43        0.79      0.75 o 
  -1   4  23        0.68       -0.01      0.99 o 
   0   4  23        6.74        7.06      1.02 o 
   1   4  23        0.19       -0.43      0.89 o 
   2   4  23       16.28       14.86      2.97 o 
   3   4  23        8.38        5.87      0.95 o 
  -6   5  23        2.53        0.89      1.69 o 
  -5   5  23        0.25       -0.07      1.42 o 
  -4   5  23       24.41       25.80      1.98 o 
  -3   5  23       18.66       23.48      1.74 o 
  -2   5  23        0.53        2.08      1.72 o 
  -1   5  23        0.63       -0.12      1.11 o 
   0   5  23        5.50        7.92      1.19 o 
   1   5  23       16.63       19.60      2.72 o 
   2   5  23       88.06       92.18      2.17 o 
  -5   6  23       16.32       15.66      2.21 o 
  -4   6  23        9.10       12.90      2.35 o 
  -3   6  23       10.19       11.48      1.98 o 
  -2   6  23        1.59        3.55      1.56 o 
  -1   6  23        8.95       11.84      1.59 o 
   0   6  23        0.95        0.38      0.78 o 
   1   6  23        9.27        8.31      1.19 o 
  -4   7  23        1.21        5.01      1.85 o 
  -3   7  23        3.07        3.48      2.07 o 
  -2   7  23        7.96        6.31      1.77 o 
  -1   7  23       14.87       14.32      1.82 o 
   0   7  23       11.53        6.94      3.56 o 
  -6   0  24       59.83       82.60      4.98 o 
  -5   0  24        1.37        4.20      3.02 o 
  -4   0  24       77.44       81.19      4.34 o 
  -3   0  24        1.34        3.14      2.52 o 
  -2   0  24       19.35       19.13      2.84 o 
  -1   0  24       64.61       69.67      3.65 o 
   0   0  24       38.91       32.22      2.50 o 
   1   0  24       82.96       78.25      2.31 o 
   2   0  24        4.67        7.65      1.09 o 
   3   0  24       10.13        9.47      1.13 o 
  -7   1  24        6.40        7.55      3.58 o 
  -6   1  24       23.88       33.49      2.46 o 
  -5   1  24        6.87        5.39      1.76 o 
  -4   1  24        1.21       -0.58      1.42 o 
  -3   1  24        3.25        3.48      1.65 o 
  -2   1  24        1.45        2.31      1.53 o 
  -1   1  24        0.03        0.73      0.55 o 
   0   1  24        1.90        0.66      0.51 o 
   1   1  24        1.66        1.54      0.74 o 
   2   1  24        5.32        5.14      0.73 o 
   3   1  24        9.73        9.98      0.81 o 
  -7   2  24       29.94       43.57      2.96 o 
  -6   2  24        2.74        2.91      2.01 o 
  -5   2  24       27.45       31.97      2.25 o 
  -4   2  24       11.23       11.77      1.81 o 
  -3   2  24       16.10       14.40      1.96 o 
  -2   2  24        0.74        0.91      1.69 o 
  -1   2  24       14.23       14.20      1.18 o 
   0   2  24       18.29       17.42      1.05 o 
   1   2  24       11.15       12.32      1.25 o 
   2   2  24       39.54       40.75      1.30 o 
   3   2  24       14.19       19.00      1.00 o 
  -7   3  24        2.13        4.60      3.08 o 
  -6   3  24        3.67        4.52      2.14 o 
  -5   3  24        1.86        2.78      1.80 o 
  -4   3  24       21.79       22.37      2.04 o 
  -3   3  24        0.04       -0.52      1.38 o 
  -2   3  24       11.00        6.80      0.99 o 
  -1   3  24        0.59        0.08      0.73 o 
   0   3  24        9.18        8.22      1.30 o 
   1   3  24       10.68        8.88      1.27 o 
   2   3  24       23.59       22.57      1.59 o 
   3   3  24        1.54        2.18      0.96 o 
  -6   4  24        0.41       -0.27      1.41 o 
  -5   4  24        9.62       12.93      2.01 o 
  -4   4  24        7.64       12.70      1.76 o 
  -3   4  24        3.41        7.33      1.78 o 
  -2   4  24       46.64       41.34      2.62 o 
  -1   4  24       30.47       32.66      1.51 o 
   0   4  24        1.79        1.33      1.53 o 
   1   4  24       23.29       29.72      1.62 o 
   2   4  24        5.97        4.71      1.33 o 
  -6   5  24       24.46       32.45      2.61 o 
  -5   5  24        4.30        1.68      1.83 o 
  -4   5  24        3.93        6.61      1.90 o 
  -3   5  24        2.99        3.08      1.51 o 
  -2   5  24        0.03        0.53      1.50 o 
  -1   5  24        0.00        1.37      1.10 o 
   0   5  24        6.03        8.37      1.23 o 
   1   5  24        2.14        2.73      1.10 o 
  -4   6  24       40.49       49.84      2.41 o 
  -3   6  24        1.05        2.55      1.95 o 
  -2   6  24       10.76       10.41      1.79 o 
  -1   6  24        0.81       -0.56      1.19 o 
   0   6  24        4.84        5.92      1.83 o 
  -7   1  25       27.30       40.35      3.04 o 
  -6   1  25        3.80        6.75      2.48 o 
  -5   1  25        0.70        0.07      1.41 o 
  -4   1  25        4.87        7.17      1.78 o 
  -3   1  25        0.25       -0.77      1.38 o 
  -2   1  25       19.05       20.86      2.71 o 
  -1   1  25       71.15       73.01      2.23 o 
   0   1  25        0.01       -0.84      0.97 o 
   1   1  25       33.95       33.81      0.99 o 
   2   1  25       10.92       10.87      0.86 o 
  -6   2  25       14.58       14.99      2.75 o 
  -5   2  25       53.90       70.56      2.88 o 
  -4   2  25        5.44        4.08      1.73 o 
  -3   2  25        1.38       -0.02      1.14 o 
  -2   2  25        0.09       -0.74      1.51 o 
  -1   2  25        2.81        0.94      1.46 o 
   0   2  25       84.43      102.17      3.17 o 
   1   2  25        8.36        6.66      1.51 o 
   2   2  25       25.63       26.86      1.20 o 
  -6   3  25        0.80        0.50      1.73 o 
  -5   3  25        3.46        5.41      2.31 o 
  -4   3  25        0.01       -0.05      1.32 o 
  -3   3  25        0.78        0.58      1.46 o 
  -2   3  25        9.81       11.80      1.97 o 
  -1   3  25       62.82       67.71      3.44 o 
   0   3  25       34.66       38.67      1.35 o 
   1   3  25       36.49       39.04      2.19 o 
   2   3  25        9.61       11.31      1.29 o 
  -6   4  25        7.71       10.20      2.80 o 
  -5   4  25       41.57       43.88      2.77 o 
  -4   4  25       32.04       38.74      2.30 o 
  -3   4  25       30.17       37.64      2.52 o 
  -2   4  25       31.35       33.51      2.37 o 
  -1   4  25       10.37       11.71      1.10 o 
   0   4  25        0.19        0.67      1.07 o 
   1   4  25       26.16       25.24      1.55 o 
  -5   5  25        4.12        5.68      1.92 o 
  -4   5  25        3.28        2.27      1.67 o 
  -3   5  25       27.70       33.28      2.46 o 
  -2   5  25        9.21       14.43      2.41 o 
  -1   5  25        2.95        5.60      1.29 o 
   0   5  25        0.61        1.21      1.00 o 
  -3   6  25       46.36       58.54      2.63 o 
  -2   6  25       14.56       14.82      1.93 o 
  -5   0  26       39.36       40.76      4.37 o 
  -4   0  26        0.70       -0.11      2.42 o 
  -3   0  26        0.52        0.93      2.57 o 
  -2   0  26       16.51       19.20      3.23 o 
  -1   0  26       92.39      100.59      4.42 o 
   0   0  26        0.31        0.67      2.06 o 
   1   0  26       51.90       68.65      3.93 o 
   2   0  26        2.52        2.02      1.02 o 
  -6   1  26        8.35        6.55      3.55 o 
  -5   1  26        3.04        5.04      2.35 o 
  -4   1  26        1.89        0.66      1.56 o 
  -3   1  26        0.29        0.22      1.70 o 
  -2   1  26       30.50       32.57      2.50 o 
  -1   1  26        0.00        0.58      1.56 o 
   0   1  26       18.81       25.12      2.82 o 
   1   1  26       21.66       25.99      1.21 o 
   2   1  26       10.85        9.97      1.05 o 
  -6   2  26        1.23        3.94      2.71 o 
  -5   2  26        4.85        5.48      2.34 o 
  -4   2  26       11.08        5.24      1.86 o 
  -3   2  26        7.84       11.61      2.08 o 
  -2   2  26       29.04       28.10      2.06 o 
  -1   2  26       12.92       14.67      1.91 o 
   0   2  26       34.23       38.21      2.12 o 
   1   2  26        3.27        5.68      1.07 o 
  -5   3  26        1.57        3.56      2.06 o 
  -4   3  26        0.01        0.56      1.83 o 
  -3   3  26        7.53        7.40      2.11 o 
  -2   3  26       84.67       95.95      3.15 o 
  -1   3  26        4.03        4.17      1.74 o 
   0   3  26        1.22        2.01      1.30 o 
   1   3  26        9.66       13.38      2.46 o 
  -5   4  26       28.13       30.61      4.46 o 
  -4   4  26        9.95        8.73      2.17 o 
  -3   4  26       17.86       27.24      7.20 o 
  -2   4  26        2.32        1.77      2.24 o 
  -1   4  26        0.60        2.94      1.75 o 
   0   4  26       27.99       33.99      2.38 o 
  -3   5  26        0.00        0.66      1.61 o 
  -2   5  26       22.16       26.43      2.31 o 
  -1   5  26       88.33       96.63      2.80 o 
  -5   1  27        1.81        0.95      2.97 o 
  -4   1  27       41.52       44.34      4.51 o 
  -3   1  27       37.81       45.76      5.97 o 
  -2   1  27       27.73       33.19      3.69 o 
  -1   1  27        1.03        4.07      1.84 o 
   0   1  27       28.22       31.81      1.62 o 
   1   1  27       29.50       31.72      1.95 o 
  -5   2  27       19.88       23.19      3.54 o 
  -4   2  27        0.26        2.84      2.78 o 
  -3   2  27        0.24        1.06      2.21 o 
  -2   2  27        9.84       14.96      2.56 o 
  -1   2  27        4.58        7.90      2.21 o 
   0   2  27       12.83       13.19      2.37 o 
  -4   3  27       15.39       23.03      2.67 o 
  -3   3  27       12.44       14.13      3.48 o 
  -2   3  27        1.27        0.53      2.00 o 
  -1   3  27       13.13       12.56      2.10 o 
   0   3  27        3.78        3.27      2.50 o 
  -2   4  27        1.92       -2.35      2.60 o 
  -3   0  28       15.86       16.08      3.76 o 
  -2   0  28       20.51       37.57      3.87 o 
  -1   0  28       19.34       23.12      3.35 o 
  -3   1  28        0.01        4.74      3.30 o 
  -2   1  28       19.90       26.22      2.63 o 
  -1   1  28        0.63        0.11      2.64 o 
  -3   2  28       40.02       42.97      3.19 o 
  -2   2  28        0.28       -1.01      1.99 o 
                                                 
